# Supplementary material for: 5-tert-Butyl-2-hy­droxy-3-(2-thien­yl)benzaldehyde
Source: Acta Crystallogr Sect E Struct Rep Online. 2010 Aug 4;66(Pt 9):o2218. doi: 10.1107/S1600536810030382 (PMC3007824; doi:10.1107/S1600536810030382)
Supplement: Supplementary file 2 [file e-66-o2218-Isup2.hkl]

# 
# h,k,l, Fc-squared, Fo-squared, sigma(Fo-squared) and status flag 
# 
data_I
_shelx_title ' tref in P-1' 
_shelx_refln_list_code          4 
_shelx_F_calc_maximum      145.07 
_exptl_crystal_F_000       276.00 
_reflns_d_resolution_high  0.8001 
 
loop_ 
 _symmetry_equiv_pos_as_xyz 
 'x, y, z' 
 '-x, -y, -z' 
 
_cell_length_a     7.2016 
_cell_length_b     8.9375 
_cell_length_c    10.9219 
_cell_angle_alpha  91.496 
_cell_angle_beta  107.690 
_cell_angle_gamma  93.252 
 
_shelx_F_squared_multiplier     1.000 
 
loop_ 
 _refln_index_h 
 _refln_index_k 
 _refln_index_l 
 _refln_F_squared_calc 
 _refln_F_squared_meas 
 _refln_F_squared_sigma 
 _refln_observed_status 
   2   0   0     1179.20     1513.01     17.01 o 
   3   0   0       20.43       21.80      0.69 o 
   4   0   0       25.43       25.62      0.71 o 
   5   0   0       11.96       13.93      0.64 o 
   6   0   0        9.93       11.62      0.96 o 
   7   0   0        1.40        1.47      0.55 o 
   8   0   0        0.47        0.68      1.87 o 
  -8   1   0        3.03        5.32      1.46 o 
  -7   1   0       14.30       14.49      1.14 o 
  -6   1   0        0.10        0.50      0.74 o 
  -5   1   0        0.34        0.57      0.41 o 
  -4   1   0       16.27       17.92      0.75 o 
  -3   1   0      321.88      368.20      4.69 o 
  -2   1   0      150.89      146.19      3.42 o 
  -1   1   0     1162.69     1239.42     12.85 o 
   1   1   0       52.67       86.71      2.81 o 
   2   1   0     1354.97     1657.01     19.07 o 
   3   1   0      456.45      469.68      5.15 o 
   4   1   0       76.89       64.64      1.07 o 
   5   1   0       30.30       29.88      0.87 o 
   6   1   0        0.07       -0.06      0.32 o 
   7   1   0        2.33        2.30      0.60 o 
   8   1   0        0.37        0.37      0.32 o 
  -8   2   0        1.86        2.46      1.34 o 
  -7   2   0       11.76       12.93      1.13 o 
  -6   2   0       26.07       27.58      1.66 o 
  -5   2   0       10.39       10.90      0.54 o 
  -4   2   0        0.08       -0.26      0.33 o 
  -3   2   0       84.68       65.79      0.96 o 
  -2   2   0      256.86      294.27      3.18 o 
  -1   2   0      475.45      407.25      5.58 o 
   0   2   0      778.40     1030.40     10.46 o 
   1   2   0        1.29        4.01      0.20 o 
   2   2   0       85.41      100.65      4.57 o 
   3   2   0      175.41      167.02      1.72 o 
   4   2   0       50.78       37.70      1.06 o 
   5   2   0        0.91        0.74      0.23 o 
   6   2   0        1.60        2.77      0.33 o 
   7   2   0        4.77        4.01      1.16 o 
   8   2   0        3.57        0.00      0.55 o 
  -8   3   0        1.29        2.16      0.72 o 
  -7   3   0        7.09        6.52      1.02 o 
  -6   3   0       31.61       33.14      1.07 o 
  -5   3   0       41.14       50.45      1.17 o 
  -4   3   0        1.16        1.85      0.60 o 
  -3   3   0       74.87       55.30      1.14 o 
  -2   3   0      528.14      498.82      7.03 o 
  -1   3   0        4.59        3.14      0.29 o 
   0   3   0      200.99      193.47      4.53 o 
   1   3   0       45.96       56.60      1.40 o 
   2   3   0      298.57      302.97      3.62 o 
   3   3   0        6.59        9.48      0.91 o 
   4   3   0       77.07       78.37      2.43 o 
   5   3   0        0.27       -0.08      0.14 o 
   6   3   0       50.96       54.10      4.41 o 
   7   3   0        0.14        0.07      0.18 o 
   8   3   0       14.58       15.07      1.31 o 
  -8   4   0        0.84        0.00      0.73 o 
  -7   4   0        6.58        6.21      1.17 o 
  -6   4   0        0.05        0.33      0.66 o 
  -5   4   0        4.92        5.89      0.64 o 
  -4   4   0       41.05       43.53      1.05 o 
  -3   4   0      450.29      503.37      6.20 o 
  -2   4   0     1677.45     1995.10     25.69 o 
  -1   4   0       52.67       99.60      1.51 o 
   0   4   0      430.28      489.93      5.12 o 
   1   4   0        5.99        6.90      0.34 o 
   2   4   0       48.27       45.88      0.58 o 
   3   4   0       53.51       53.39      1.02 o 
   4   4   0        5.03        6.38      1.09 o 
   5   4   0        1.14        1.88      0.61 o 
   6   4   0        1.40        1.46      1.12 o 
   7   4   0        5.94        7.72      1.00 o 
  -7   5   0        0.57        0.70      0.60 o 
  -6   5   0        0.01        0.21      0.65 o 
  -5   5   0        5.30        4.38      0.63 o 
  -4   5   0        2.95        1.96      0.44 o 
  -3   5   0      101.42      101.58      1.91 o 
  -2   5   0       93.74       85.74      1.19 o 
  -1   5   0       19.93       37.94      1.32 o 
   0   5   0        9.08        4.61      2.55 o 
   1   5   0       71.96       60.79      0.90 o 
   2   5   0        4.48        2.95      0.36 o 
   3   5   0       28.33       23.50      1.17 o 
   4   5   0       10.51        8.19      0.90 o 
   5   5   0        0.12        0.54      0.49 o 
   6   5   0        5.12        0.18      1.00 o 
   7   5   0        1.76       -0.39      0.73 o 
  -7   6   0        0.89        0.49      0.84 o 
  -6   6   0        1.16        0.55      0.57 o 
  -5   6   0        4.63        4.84      0.68 o 
  -4   6   0        8.20        8.05      0.70 o 
  -3   6   0        3.79        4.08      0.60 o 
  -2   6   0       44.12       35.50      1.25 o 
  -1   6   0        9.73        8.87      0.83 o 
   0   6   0       43.15       40.47      0.98 o 
   1   6   0        0.63        0.34      0.40 o 
   2   6   0       90.79       81.14      1.90 o 
   3   6   0       16.76       18.30      0.85 o 
   4   6   0       43.03       58.69      1.44 o 
   5   6   0        5.20        4.00      0.75 o 
   6   6   0       23.38       27.50      1.63 o 
  -7   7   0        1.12        0.20      0.62 o 
  -6   7   0        0.54        0.22      0.52 o 
  -5   7   0        2.09        2.66      0.65 o 
  -4   7   0        0.14        0.39      0.69 o 
  -3   7   0       42.87       43.84      2.73 o 
  -2   7   0        3.83        4.02      0.87 o 
  -1   7   0        1.53        1.78      0.76 o 
   0   7   0       46.30       40.46      1.11 o 
   1   7   0      128.31      126.01      2.11 o 
   2   7   0        2.37        3.00      0.61 o 
   3   7   0       32.06       32.36      0.64 o 
   4   7   0       92.41      102.11      2.23 o 
   5   7   0       39.62       41.44      1.90 o 
   6   7   0       39.99       48.65      1.84 o 
  -6   8   0        0.00       -0.14      0.76 o 
  -5   8   0        0.05       -0.24      0.46 o 
  -4   8   0        3.02        3.85      0.60 o 
  -3   8   0       56.72       51.90      1.47 o 
  -2   8   0       63.49       64.42      1.93 o 
  -1   8   0       70.39       68.39      1.57 o 
   0   8   0        0.90        0.91      0.59 o 
   1   8   0       52.09       53.20      2.61 o 
   2   8   0        0.03        0.09      0.27 o 
   3   8   0        0.25        0.59      0.24 o 
   4   8   0        2.30        2.12      0.75 o 
   5   8   0       33.33       36.69      1.56 o 
  -5   9   0        1.55        0.36      0.65 o 
  -4   9   0        4.16        6.07      0.72 o 
  -3   9   0       13.78       14.00      0.85 o 
  -2   9   0        1.27        1.46      0.91 o 
  -1   9   0       33.41       34.24      1.29 o 
   0   9   0       15.23       14.89      0.98 o 
   1   9   0       16.94       16.35      1.28 o 
   2   9   0        0.57        0.64      0.49 o 
   3   9   0        1.07        1.00      1.37 o 
   4   9   0        1.79        1.04      0.72 o 
  -4  10   0        6.50        7.23      1.00 o 
  -3  10   0        0.41        0.19      0.61 o 
  -2  10   0        0.06        0.73      0.66 o 
  -1  10   0        4.39        4.85      1.15 o 
   0  10   0       10.16       11.97      1.06 o 
   1  10   0        4.67        4.80      1.76 o 
   2  10   0        2.32        1.63      0.49 o 
   3  10   0        2.69        3.13      1.79 o 
  -2  11   0        3.82        4.61      0.99 o 
  -1  11   0        6.13        9.05      1.10 o 
   0  11   0        4.20        6.24      1.25 o 
  -1 -11   1        2.88        3.57      0.82 o 
   0 -11   1        3.48        3.67      0.97 o 
   1 -11   1        0.01        0.23      0.69 o 
  -3 -10   1        2.46        3.52      1.09 o 
  -2 -10   1        1.79        3.40      0.56 o 
  -1 -10   1        2.63        1.72      0.82 o 
   0 -10   1        1.85        2.94      0.79 o 
   1 -10   1        1.67        1.99      0.76 o 
   2 -10   1       10.65       10.20      1.36 o 
   3 -10   1        0.53        1.56      1.06 o 
   4 -10   1        0.33        1.04      1.07 o 
  -4  -9   1        1.84        1.02      0.71 o 
  -3  -9   1        8.05        4.40      1.06 o 
  -2  -9   1        4.13        4.90      0.59 o 
  -1  -9   1       39.33       37.25      1.66 o 
   0  -9   1       14.70       16.58      1.07 o 
   1  -9   1       39.87       36.63      1.33 o 
   2  -9   1        8.78        9.90      0.96 o 
   3  -9   1        3.86        3.67      0.80 o 
   4  -9   1        3.58        3.31      1.12 o 
   5  -9   1        0.53       -0.20      0.65 o 
  -5  -8   1        0.10       -0.25      0.62 o 
  -4  -8   1        0.09       -0.05      0.17 o 
  -3  -8   1       14.58       14.10      1.22 o 
  -2  -8   1       14.42       11.65      0.67 o 
  -1  -8   1       39.87       40.61      1.29 o 
   0  -8   1       52.49       51.02      1.39 o 
   1  -8   1       70.14       56.53      1.46 o 
   2  -8   1        7.84       10.87      1.09 o 
   3  -8   1        1.02        0.31      0.52 o 
   4  -8   1        3.02        2.39      0.97 o 
   5  -8   1        0.33        0.03      0.72 o 
   6  -8   1        0.06        0.78      0.59 o 
  -6  -7   1       31.02       36.16      1.91 o 
  -5  -7   1        6.39        8.51      1.16 o 
  -4  -7   1        0.09        0.32      0.52 o 
  -3  -7   1       86.93       88.38      5.23 o 
  -2  -7   1        0.48        0.50      0.33 o 
  -1  -7   1        1.58        1.10      0.72 o 
   0  -7   1        6.43        6.48      0.91 o 
   1  -7   1       15.59       14.70      1.09 o 
   2  -7   1        1.64        1.68      0.80 o 
   3  -7   1       50.89       52.88      1.73 o 
   4  -7   1        0.49        0.61      0.46 o 
   5  -7   1        1.53        0.63      0.60 o 
   6  -7   1        0.03        0.06      0.52 o 
  -7  -6   1        0.60        0.12      0.47 o 
  -6  -6   1        9.15       14.81      1.27 o 
  -5  -6   1       12.95       17.59      1.03 o 
  -4  -6   1        7.02        8.49      1.66 o 
  -3  -6   1        4.50        4.90      0.49 o 
  -2  -6   1       11.50       11.88      0.64 o 
  -1  -6   1        0.79        0.73      0.35 o 
   0  -6   1        2.60        0.32      0.41 o 
   1  -6   1       61.25       51.70      1.42 o 
   2  -6   1       27.16       24.71      1.19 o 
   3  -6   1        5.08        4.81      0.65 o 
   4  -6   1        1.76        0.55      0.52 o 
   5  -6   1        3.27        1.02      0.59 o 
   6  -6   1        0.55       -0.09      0.47 o 
   7  -6   1       13.15       12.28      1.49 o 
  -7  -5   1        0.17       -0.11      0.49 o 
  -6  -5   1        0.18        1.43      0.57 o 
  -5  -5   1        0.04       -0.57      0.63 o 
  -4  -5   1        5.68        5.25      0.58 o 
  -3  -5   1       14.23       10.74      1.20 o 
  -2  -5   1       20.60       28.86      0.56 o 
  -1  -5   1       19.92       39.22      0.84 o 
   0  -5   1      372.46      371.69      4.17 o 
   1  -5   1       78.01       85.95      1.55 o 
   2  -5   1       11.97       10.01      0.50 o 
   3  -5   1       10.07       14.70      1.35 o 
   4  -5   1        7.50        8.05      1.12 o 
   5  -5   1        5.73        5.25      0.95 o 
   6  -5   1        0.79        0.59      0.58 o 
   7  -5   1       22.97       23.40      1.31 o 
  -7  -4   1        0.01       -0.39      0.97 o 
  -6  -4   1        0.26        0.04      0.14 o 
  -5  -4   1       18.30       18.02      0.76 o 
  -4  -4   1        8.23        7.90      1.06 o 
  -3  -4   1       69.02       71.82      1.49 o 
  -2  -4   1        2.27        2.34      0.28 o 
  -1  -4   1       83.12      125.15      1.81 o 
   0  -4   1     1828.17     2277.42     28.77 o 
   1  -4   1      907.76     1068.29     12.37 o 
   2  -4   1      126.90      147.12      4.97 o 
   3  -4   1        1.88        1.54      0.44 o 
   4  -4   1        9.52       10.78      0.95 o 
   5  -4   1       57.59       59.16      1.44 o 
   6  -4   1        3.05        2.75      0.55 o 
   7  -4   1        5.04        4.75      1.08 o 
  -8  -3   1        4.95        5.71      1.49 o 
  -7  -3   1        0.14       -0.16      0.34 o 
  -6  -3   1        3.85        4.61      0.38 o 
  -5  -3   1        2.16        3.26      0.32 o 
  -4  -3   1       25.64       22.09      0.67 o 
  -3  -3   1      126.31      148.87      2.89 o 
  -2  -3   1       19.10       24.42      0.46 o 
  -1  -3   1        0.35        0.02      0.16 o 
   0  -3   1      179.27      137.66      1.72 o 
   1  -3   1     1025.69      984.48     10.56 o 
   2  -3   1        0.08        0.36      0.43 o 
   3  -3   1      541.74      552.10      6.38 o 
   4  -3   1      123.95      126.10      1.72 o 
   5  -3   1       26.75       32.09      1.46 o 
   6  -3   1        3.09        2.88      0.63 o 
   7  -3   1        1.11        1.42      0.89 o 
   8  -3   1        0.19        0.32      0.86 o 
  -8  -2   1        1.70        2.02      0.61 o 
  -7  -2   1        0.45       -0.05      0.33 o 
  -6  -2   1       10.07        9.99      1.44 o 
  -5  -2   1        0.90        0.44      0.45 o 
  -4  -2   1        7.53        8.38      0.41 o 
  -3  -2   1       69.18       72.88      0.89 o 
  -2  -2   1      467.11      612.89      7.81 o 
  -1  -2   1      394.53      324.94      2.47 o 
   0  -2   1      168.04      135.65      1.50 o 
   1  -2   1       27.31       30.43      0.62 o 
   2  -2   1        1.79        0.33      0.38 o 
   3  -2   1        0.06        0.06      0.27 o 
   4  -2   1      127.87      108.99      1.65 o 
   5  -2   1       62.74       63.85      1.70 o 
   6  -2   1        0.04        0.10      0.60 o 
   7  -2   1       29.20       30.29      1.52 o 
   8  -2   1        0.05        0.09      1.06 o 
  -8  -1   1        0.16       -0.10      0.40 o 
  -7  -1   1        2.00        2.79      0.41 o 
  -6  -1   1        0.09       -0.36      0.39 o 
  -5  -1   1      160.34      170.65      2.23 o 
  -4  -1   1      278.41      297.65      3.54 o 
  -3  -1   1       47.59       68.24      0.79 o 
  -2  -1   1     5105.40     5325.69     77.52 o 
  -1  -1   1     1555.22     1721.15     19.72 o 
   1  -1   1     2920.62     3036.37     38.55 o 
   2  -1   1       70.59       71.08      0.85 o 
   3  -1   1       48.54       48.11      1.00 o 
   4  -1   1       23.35       17.60      0.64 o 
   5  -1   1      116.50      117.52      1.71 o 
   6  -1   1       21.69       21.71      1.21 o 
   7  -1   1       19.18       22.82      1.40 o 
  -8   0   1        0.05        0.09      0.52 o 
  -7   0   1        1.24        1.46      0.50 o 
  -6   0   1       15.14       16.73      1.15 o 
  -5   0   1       14.23       13.79      0.61 o 
  -4   0   1      185.76      219.80      2.71 o 
  -3   0   1      383.08      378.89      4.27 o 
  -2   0   1    21044.15    16854.92    325.59 o 
  -1   0   1       51.17       45.39      0.55 o 
   1   0   1       50.37       35.89      0.47 o 
   2   0   1        2.65        4.29      0.90 o 
   3   0   1      583.24      576.89      6.46 o 
   4   0   1        7.08        6.99      1.64 o 
   5   0   1        5.04        5.63      0.76 o 
   6   0   1        0.04        0.02      0.49 o 
   7   0   1        0.19        0.17      0.48 o 
   8   0   1        1.99        0.25      0.62 o 
  -8   1   1        0.51        0.27      0.94 o 
  -7   1   1        0.00        0.58      0.49 o 
  -6   1   1        2.67        2.79      0.67 o 
  -5   1   1       99.82       98.93      1.76 o 
  -4   1   1        3.21        5.52      0.59 o 
  -3   1   1        2.19        3.65      0.74 o 
  -2   1   1     3044.66     3230.56     41.92 o 
  -1   1   1       80.95      120.09      0.96 o 
   0   1   1      563.91      718.30      9.27 o 
   1   1   1     4049.30     3691.37    404.13 o 
   2   1   1      468.67      418.07      4.40 o 
   3   1   1        1.34        0.39      0.24 o 
   4   1   1        6.16        7.56      0.52 o 
   5   1   1        8.18        9.98      0.89 o 
   6   1   1        0.48        0.29      0.62 o 
   7   1   1        0.39        0.26      0.71 o 
   8   1   1        0.01        0.15      0.52 o 
  -8   2   1        1.65        3.34      0.66 o 
  -7   2   1        2.38        3.87      0.81 o 
  -6   2   1        1.53        0.61      0.58 o 
  -5   2   1        4.39        5.52      0.67 o 
  -4   2   1       27.43       34.44      0.71 o 
  -3   2   1      505.52      481.70      5.05 o 
  -2   2   1      138.24      182.28      4.63 o 
  -1   2   1       48.28       38.83      0.57 o 
   0   2   1      243.51      237.86      2.99 o 
   2   2   1      285.85      224.28      3.16 o 
   3   2   1       66.91       65.65      0.58 o 
   4   2   1       12.70       23.05      1.17 o 
   5   2   1       23.63       30.70      0.90 o 
   6   2   1       57.03       65.02      1.34 o 
   7   2   1        0.94        0.46      0.26 o 
   8   2   1        0.00        0.21      0.70 o 
  -8   3   1        1.71        2.21      0.87 o 
  -7   3   1        5.08        6.85      0.57 o 
  -6   3   1       13.65       14.43      0.75 o 
  -5   3   1       62.22       62.25      1.21 o 
  -4   3   1      275.50      289.64      4.51 o 
  -3   3   1        6.22        3.85      0.49 o 
  -2   3   1       11.53       14.17      0.57 o 
  -1   3   1       31.14       38.32      1.41 o 
   0   3   1       47.21       42.32      0.83 o 
   1   3   1       56.74       62.53      1.09 o 
   2   3   1      288.81      268.22      4.41 o 
   3   3   1       59.05       56.85      1.70 o 
   4   3   1      120.87      136.14      3.31 o 
   5   3   1       14.61       13.46      1.52 o 
   6   3   1       66.69       72.40      2.16 o 
   7   3   1        1.59       -0.27      0.67 o 
  -8   4   1        0.56        0.61      0.79 o 
  -7   4   1        0.08        0.47      0.50 o 
  -6   4   1        2.19        1.30      0.69 o 
  -5   4   1       96.36       98.86      3.74 o 
  -4   4   1      437.63      452.29      5.90 o 
  -3   4   1      175.13      212.39      2.75 o 
  -2   4   1       23.05       30.91      0.68 o 
  -1   4   1        1.96        3.14      0.76 o 
   0   4   1      141.56      141.87      1.78 o 
   1   4   1      126.70      103.79      2.13 o 
   2   4   1       82.69       73.85      2.45 o 
   3   4   1       59.34       60.13      2.04 o 
   4   4   1       21.30       21.85      1.03 o 
   5   4   1       34.75       36.28      2.10 o 
   6   4   1       19.79       24.52      1.34 o 
   7   4   1        1.71        0.18      0.70 o 
  -8   5   1        0.51        0.23      0.75 o 
  -7   5   1        1.02        0.26      0.41 o 
  -6   5   1        0.01        0.18      0.60 o 
  -5   5   1       11.27       11.62      0.74 o 
  -4   5   1       34.33       36.03      1.34 o 
  -3   5   1       13.12        7.77      1.03 o 
  -2   5   1        2.09        3.58      2.20 o 
  -1   5   1       44.44       36.24      0.65 o 
   0   5   1       91.43       70.75      1.94 o 
   1   5   1        0.29        0.58      0.39 o 
   2   5   1       53.39       53.06      0.61 o 
   3   5   1       38.60       47.45      1.41 o 
   4   5   1       34.14       35.71      1.11 o 
   5   5   1        4.04        3.34      0.76 o 
   6   5   1        0.71       -0.06      0.61 o 
   7   5   1        0.59        0.12      1.15 o 
  -7   6   1        0.04        1.05      0.57 o 
  -6   6   1        0.05        0.17      0.62 o 
  -5   6   1       13.89       18.75      1.13 o 
  -4   6   1       34.39       32.95      1.30 o 
  -3   6   1        3.64        2.80      0.54 o 
  -2   6   1       14.23       14.98      1.46 o 
  -1   6   1        8.72        6.86      0.77 o 
   0   6   1       48.83       47.51      0.90 o 
   1   6   1      221.08      208.36      3.68 o 
   2   6   1       89.19       95.40      3.30 o 
   3   6   1       13.40       12.41      0.69 o 
   4   6   1       90.29       99.74      2.02 o 
   5   6   1        6.20        5.32      1.07 o 
   6   6   1        1.50        0.20      0.83 o 
  -7   7   1        0.01        0.68      0.82 o 
  -6   7   1        1.25        1.37      1.17 o 
  -5   7   1       12.92       12.55      0.85 o 
  -4   7   1        0.11       -0.24      0.46 o 
  -3   7   1        2.42        2.51      0.58 o 
  -2   7   1       10.80       14.05      1.31 o 
  -1   7   1      157.85      157.20      2.70 o 
   0   7   1       51.12       47.75      1.21 o 
   1   7   1       34.55       30.14      2.10 o 
   2   7   1      256.82      260.08      3.27 o 
   3   7   1      209.96      214.17      3.19 o 
   4   7   1      130.24      140.26      3.25 o 
   5   7   1       27.85       25.15      1.66 o 
   6   7   1        0.70        0.60      0.99 o 
  -6   8   1        0.03        0.15      0.44 o 
  -5   8   1       19.15       20.06      1.37 o 
  -4   8   1       20.29       20.92      1.35 o 
  -3   8   1       17.94       16.34      0.91 o 
  -2   8   1        9.94        7.79      1.02 o 
  -1   8   1       52.45       53.34      1.18 o 
   0   8   1        0.31        0.88      1.23 o 
   1   8   1        9.06        8.93      1.67 o 
   2   8   1        0.02        0.26      0.65 o 
   3   8   1       35.10       28.41     16.30 o 
   4   8   1       21.95       27.64      1.33 o 
   5   8   1        2.18        0.50      0.72 o 
  -5   9   1       13.53       16.50      0.93 o 
  -4   9   1        0.06       -0.22      0.78 o 
  -3   9   1       32.08       33.45      1.63 o 
  -2   9   1       11.84       12.25      0.75 o 
  -1   9   1       13.76       12.79      1.23 o 
   0   9   1        8.69        6.10      1.17 o 
   1   9   1        1.82        1.85      1.37 o 
   2   9   1        2.22        2.70      0.61 o 
   3   9   1        5.12        3.48      2.64 o 
   4   9   1        0.94        0.70      0.71 o 
  -4  10   1        0.31        0.16      0.83 o 
  -3  10   1        3.71        3.52      1.11 o 
  -2  10   1        5.35        7.22      0.91 o 
  -1  10   1        6.61        7.55      0.92 o 
   0  10   1        0.15        0.46      1.31 o 
   1  10   1       14.11       17.90      1.46 o 
   2  10   1        0.06        0.76      0.88 o 
   3  10   1        1.07        0.79      0.96 o 
  -2  11   1        0.84        0.41      1.32 o 
  -1  11   1       15.66       19.79      1.34 o 
   0  11   1        0.00       -0.49      0.91 o 
   0 -11   2        0.14       -0.22      0.71 o 
   1 -11   2        2.42        3.10      1.27 o 
  -3 -10   2        0.65        0.29      0.43 o 
  -2 -10   2        0.01        0.20      0.47 o 
  -1 -10   2        0.77        0.97      0.43 o 
   0 -10   2       17.34       19.10      1.19 o 
   1 -10   2        0.04        0.32      0.64 o 
   2 -10   2        0.13        0.42      0.56 o 
   3 -10   2        2.36        1.99      0.83 o 
  -4  -9   2        1.16        0.03      0.65 o 
  -3  -9   2       29.70       28.72      3.13 o 
  -2  -9   2        2.80        2.91      0.55 o 
  -1  -9   2       28.86       25.49      0.97 o 
   0  -9   2        4.98        6.09      0.88 o 
   1  -9   2       10.93        9.26      1.23 o 
   2  -9   2       11.68       13.28      0.84 o 
   3  -9   2        0.02        0.16      0.60 o 
   4  -9   2        2.06        1.62      0.63 o 
   5  -9   2        0.89        1.66      1.14 o 
  -5  -8   2        9.68        9.30      0.93 o 
  -4  -8   2        2.79        1.66      0.77 o 
  -3  -8   2        4.40        5.02      0.54 o 
  -2  -8   2       54.94       50.95      2.02 o 
  -1  -8   2       57.27       51.92      1.21 o 
   0  -8   2        6.51        7.10      1.18 o 
   1  -8   2        3.24        5.98      1.00 o 
   2  -8   2        4.17        4.35      0.59 o 
   3  -8   2        5.52        5.34      1.06 o 
   4  -8   2        0.01        0.07      0.47 o 
   5  -8   2        0.00       -0.08      0.68 o 
  -6  -7   2        0.09        0.91      0.53 o 
  -5  -7   2        4.77        4.79      0.99 o 
  -4  -7   2        0.08        0.23      0.26 o 
  -3  -7   2        0.22        0.26      0.34 o 
  -2  -7   2        0.79        0.81      0.38 o 
  -1  -7   2       11.69       12.38      1.02 o 
   0  -7   2       14.27       13.17      1.05 o 
   1  -7   2       38.81       37.06      1.45 o 
   2  -7   2        2.09        1.95      0.50 o 
   3  -7   2        5.51        3.30      0.70 o 
   4  -7   2        0.24       -0.40      0.77 o 
   5  -7   2        0.91        1.80      0.73 o 
   6  -7   2       11.35       12.45      1.41 o 
  -7  -6   2        0.60        2.44      2.42 o 
  -6  -6   2        0.56        0.07      0.46 o 
  -5  -6   2        0.02        0.20      0.60 o 
  -4  -6   2        4.72        4.98      0.49 o 
  -3  -6   2        7.31        6.36      1.06 o 
  -2  -6   2       16.43       13.12      0.99 o 
  -1  -6   2       29.03       23.70      0.67 o 
   0  -6   2        5.60        4.43      0.57 o 
   1  -6   2       19.52       16.95      1.04 o 
   2  -6   2       15.55       17.85      1.13 o 
   3  -6   2       29.94       29.69      1.45 o 
   4  -6   2        9.50       10.72      1.20 o 
   5  -6   2       60.28       58.24      1.71 o 
   6  -6   2       24.74       22.81      2.99 o 
   7  -6   2       15.16       16.52      1.13 o 
  -7  -5   2        0.47        0.83      0.76 o 
  -6  -5   2        0.92        1.15      0.50 o 
  -5  -5   2        1.81        2.43      0.71 o 
  -4  -5   2       10.51        8.76      0.62 o 
  -3  -5   2        0.05        0.27      0.28 o 
  -2  -5   2       71.91       75.76      1.25 o 
  -1  -5   2      104.90      117.77      2.10 o 
   0  -5   2       34.35       32.40      0.66 o 
   1  -5   2      101.49      127.65      2.03 o 
   2  -5   2       11.40       15.19      0.75 o 
   3  -5   2      106.85      108.32      1.87 o 
   4  -5   2        0.10        0.30      0.49 o 
   5  -5   2       65.69       65.87      1.71 o 
   6  -5   2        5.94        4.97      0.88 o 
   7  -5   2       25.37       28.44      1.50 o 
  -8  -4   2        0.04       -1.15      1.15 o 
  -7  -4   2        1.03        0.64      0.32 o 
  -6  -4   2        3.89        4.90      0.40 o 
  -5  -4   2        1.04        1.93      0.34 o 
  -4  -4   2        1.74        1.25      0.27 o 
  -3  -4   2      126.25      135.87      1.68 o 
  -2  -4   2     1204.55     1372.66     16.44 o 
  -1  -4   2      883.71     1028.34      9.42 o 
   0  -4   2       65.03       90.65      1.47 o 
   1  -4   2      120.93      133.22      1.91 o 
   2  -4   2       17.15       20.53      0.69 o 
   3  -4   2      120.27      126.83      2.23 o 
   4  -4   2       14.25       14.54      1.09 o 
   5  -4   2       21.97       21.98      0.99 o 
   6  -4   2        0.36        0.37      0.78 o 
   7  -4   2        1.91        1.87      1.05 o 
  -8  -3   2        0.01       -0.06      0.85 o 
  -7  -3   2        0.00        0.12      0.31 o 
  -6  -3   2        0.67        1.05      0.67 o 
  -5  -3   2        0.32       -0.03      0.24 o 
  -4  -3   2        3.33        3.93      0.37 o 
  -3  -3   2       16.53       23.24      0.36 o 
  -2  -3   2      257.81      236.78      2.32 o 
  -1  -3   2      726.83      688.75      5.84 o 
   0  -3   2      311.52      317.58      3.27 o 
   1  -3   2      502.61      491.75      5.19 o 
   2  -3   2      345.33      332.48      3.91 o 
   3  -3   2       43.44       38.61      0.92 o 
   4  -3   2       50.40       51.05      1.49 o 
   5  -3   2        0.00       -0.08      0.44 o 
   6  -3   2        8.78       10.32      2.11 o 
   7  -3   2        0.66        0.48      0.84 o 
  -8  -2   2        0.58        0.15      0.43 o 
  -7  -2   2        1.23        1.70      0.47 o 
  -6  -2   2       25.97       27.25      0.82 o 
  -5  -2   2        8.60        8.18      0.43 o 
  -4  -2   2       93.17      103.55      1.36 o 
  -3  -2   2      418.61      419.36      4.36 o 
  -2  -2   2       96.94      109.82      0.99 o 
  -1  -2   2        2.04        2.11      0.19 o 
   0  -2   2      416.67      481.81      4.87 o 
   1  -2   2       52.10       86.81      1.00 o 
   2  -2   2      608.14      544.45      5.82 o 
   3  -2   2      616.50      650.61      7.56 o 
   4  -2   2       21.50       27.43      1.16 o 
   5  -2   2      152.02      159.88      2.96 o 
   6  -2   2        0.36        0.16      0.66 o 
   7  -2   2        0.63        0.24      0.67 o 
   8  -2   2        1.48        0.43      1.34 o 
  -8  -1   2        0.82        0.60      0.34 o 
  -7  -1   2       10.67       12.46      0.50 o 
  -6  -1   2       50.67       50.70      0.96 o 
  -5  -1   2        1.61        2.38      0.39 o 
  -4  -1   2     1151.52     1325.03     13.33 o 
  -3  -1   2       99.71      101.93      2.23 o 
  -2  -1   2      184.67      188.18      1.52 o 
  -1  -1   2     2843.04     3189.01     28.59 o 
   0  -1   2       89.21       95.48      1.02 o 
   1  -1   2       14.81       22.61      0.51 o 
   2  -1   2      131.18       98.35      1.61 o 
   3  -1   2      180.80      183.52      2.17 o 
   4  -1   2       11.81       10.57      0.63 o 
   5  -1   2       98.02      109.70      1.72 o 
   6  -1   2        2.12        1.49      0.55 o 
  -8   0   2        0.16       -0.26      0.44 o 
  -7   0   2        3.59        2.45      0.68 o 
  -6   0   2       15.41       17.73      0.74 o 
  -5   0   2        0.00       -0.34      0.71 o 
  -4   0   2     4073.15     4882.56     75.61 o 
  -3   0   2      379.01      352.24      3.46 o 
  -2   0   2     2031.96     2504.31     29.98 o 
  -1   0   2        5.65        4.83      0.23 o 
   0   0   2      886.51      945.31      7.97 o 
   1   0   2      563.62      550.88      8.07 o 
   2   0   2        1.76        0.03      0.30 o 
   3   0   2       96.38       80.24      1.17 o 
   4   0   2        4.47        4.68      0.85 o 
   5   0   2        0.30        0.15      0.59 o 
   6   0   2        0.95        1.80      0.61 o 
   7   0   2        0.06       -0.49      0.67 o 
  -8   1   2        0.04        0.05      0.53 o 
  -7   1   2       10.33        8.28      0.67 o 
  -6   1   2       35.64       38.86      0.95 o 
  -5   1   2       43.66       42.84      2.13 o 
  -4   1   2      521.70      569.41      6.48 o 
  -3   1   2       18.76       37.36      0.64 o 
  -2   1   2      883.20     1133.24     11.79 o 
  -1   1   2     3571.06     3445.11    113.93 o 
   0   1   2      197.37      302.10      2.12 o 
   1   1   2      415.72      355.46     11.80 o 
   2   1   2       15.07       11.49      0.56 o 
   3   1   2      118.41      128.50      1.83 o 
   4   1   2        3.24        2.95      0.48 o 
   5   1   2       11.79       11.39      0.73 o 
   6   1   2        0.01       -0.53      0.58 o 
   7   1   2        5.35        5.18      3.33 o 
  -8   2   2        0.70        0.64      0.64 o 
  -7   2   2        0.09        0.40      0.41 o 
  -6   2   2        0.80        0.83      0.54 o 
  -5   2   2       42.16       44.97      0.89 o 
  -4   2   2        9.31       12.50      1.12 o 
  -3   2   2        6.25        5.67      0.29 o 
  -2   2   2      253.66      285.13      2.79 o 
  -1   2   2       23.68       45.87      0.69 o 
   0   2   2     1712.53     1755.50     28.80 o 
   1   2   2      309.96      333.26     12.05 o 
   2   2   2      111.00        0.39      0.36 o 
   3   2   2        0.35        0.27      0.11 o 
   4   2   2      133.02      137.83      2.06 o 
   5   2   2        6.43        8.31      0.72 o 
   6   2   2        1.87        2.44      0.65 o 
   7   2   2        3.76        2.67      1.90 o 
  -8   3   2        0.22       -0.05      0.57 o 
  -7   3   2        7.17        7.93      0.70 o 
  -6   3   2       51.25       57.25      1.45 o 
  -5   3   2        0.07       -0.62      0.71 o 
  -4   3   2        1.17        1.21      0.44 o 
  -3   3   2      222.87      237.63      3.36 o 
  -2   3   2      405.38      413.22      4.25 o 
  -1   3   2      103.80      103.59      1.26 o 
   0   3   2      999.51     1041.82     16.25 o 
   2   3   2      288.53      320.63      5.38 o 
   3   3   2        2.49        1.52      0.85 o 
   4   3   2      449.85      496.18      8.75 o 
   5   3   2        9.64       15.43      1.06 o 
   6   3   2        0.00        1.40      1.22 o 
   7   3   2        0.01       -0.06      1.06 o 
  -8   4   2        1.63        1.77      0.61 o 
  -7   4   2       13.74       12.97      0.78 o 
  -6   4   2       55.94       63.18      1.60 o 
  -5   4   2       10.82       11.50      0.63 o 
  -4   4   2        3.23        5.11      0.61 o 
  -3   4   2       69.14       68.23      1.19 o 
  -2   4   2       39.41       38.32      0.67 o 
  -1   4   2      121.72       95.63      1.52 o 
   0   4   2        1.00        4.19      0.43 o 
   1   4   2       10.60       16.35      1.00 o 
   2   4   2       57.45       49.37      1.70 o 
   3   4   2      170.35      159.27      3.68 o 
   4   4   2       88.49       92.03      2.16 o 
   5   4   2       37.94       47.28      1.64 o 
   6   4   2        4.28        0.09      1.03 o 
   7   4   2        0.64       -0.03      1.03 o 
  -8   5   2        0.92        0.64      0.74 o 
  -7   5   2        3.75        4.09      0.86 o 
  -6   5   2       22.76       26.48      0.79 o 
  -5   5   2        2.74        2.82      0.50 o 
  -4   5   2        1.06        0.95      0.44 o 
  -3   5   2        4.55        2.27      0.46 o 
  -2   5   2        4.73        1.85      0.30 o 
  -1   5   2        0.64        1.04      0.88 o 
   0   5   2        4.43        2.82      0.31 o 
   1   5   2       25.48       26.34      0.88 o 
   2   5   2       49.50       29.97     17.88 o 
   3   5   2       62.35       59.71      1.34 o 
   4   5   2        0.01        0.09      0.52 o 
   5   5   2        0.89        1.70      1.22 o 
   6   5   2        0.08        0.18      1.12 o 
  -7   6   2        2.66        4.19      0.88 o 
  -6   6   2        2.87        3.53      0.59 o 
  -5   6   2        3.92        6.09      0.52 o 
  -4   6   2        7.37        6.18      0.83 o 
  -3   6   2        0.50        0.36      0.39 o 
  -2   6   2      163.44      160.23      2.18 o 
  -1   6   2      355.58      319.83      3.98 o 
   0   6   2       99.35       95.31      1.37 o 
   1   6   2       34.80       34.88      1.15 o 
   2   6   2      290.02      288.19      3.12 o 
   3   6   2       73.38       73.54      1.61 o 
   4   6   2        3.48        5.92      1.04 o 
   5   6   2        1.42        3.73      0.76 o 
   6   6   2        1.31        0.65      0.59 o 
  -7   7   2        2.72        1.61      1.44 o 
  -6   7   2        0.13        0.12      0.60 o 
  -5   7   2        0.03        0.38      0.65 o 
  -4   7   2        3.68        3.77      0.82 o 
  -3   7   2      197.27      188.53      2.58 o 
  -2   7   2       24.86       21.45      0.90 o 
  -1   7   2       24.95       25.02      2.57 o 
   0   7   2      266.16      250.63      5.71 o 
   1   7   2      283.44      286.48      5.44 o 
   2   7   2      325.74      326.03      5.80 o 
   3   7   2       21.10       18.09      1.36 o 
   4   7   2        6.73        8.10      0.73 o 
   5   7   2        2.26        3.36      1.13 o 
  -6   8   2        1.18        0.56      0.75 o 
  -5   8   2       17.91       18.12      0.97 o 
  -4   8   2        6.47        6.77      0.74 o 
  -3   8   2       10.34       13.40      1.52 o 
  -2   8   2        0.02       -0.43      0.51 o 
  -1   8   2       14.78       16.23      0.74 o 
   0   8   2       11.51        8.87      1.61 o 
   1   8   2      101.06       98.96      2.55 o 
   2   8   2       56.76       54.51      2.96 o 
   3   8   2        0.44        1.00      0.90 o 
   4   8   2        6.92        6.29      0.92 o 
  -5   9   2        5.75        3.12      2.72 o 
  -4   9   2        3.62        4.29      0.75 o 
  -3   9   2        8.27        7.08      1.11 o 
  -2   9   2        0.32        0.32      0.48 o 
  -1   9   2        8.17        7.94      1.08 o 
   0   9   2       18.48       24.61      1.37 o 
   1   9   2        5.82        5.29      1.58 o 
   2   9   2        0.26       -0.31      0.41 o 
   3   9   2        0.00       -0.32      0.61 o 
  -4  10   2        2.77        1.28      1.15 o 
  -3  10   2       14.44       17.58      1.44 o 
  -2  10   2        0.41        1.00      0.91 o 
  -1  10   2       23.28       27.76      1.30 o 
   0  10   2        0.13        0.82      1.34 o 
   1  10   2        1.11       -1.03      1.43 o 
   2  10   2        0.98        2.13      1.64 o 
  -1  11   2       32.63       38.95      3.10 o 
  -3 -10   3        0.07       -0.08      0.45 o 
  -2 -10   3        3.71        4.19      0.78 o 
  -1 -10   3        0.02        0.13      0.51 o 
   0 -10   3        0.11        0.17      0.49 o 
   1 -10   3        6.54        4.54      1.23 o 
   2 -10   3        0.39       -0.10      0.85 o 
   3 -10   3        0.49        0.49      0.76 o 
  -4  -9   3        3.89        2.34      0.49 o 
  -3  -9   3        9.79        9.73      0.66 o 
  -2  -9   3        5.49        5.99      0.65 o 
  -1  -9   3       11.51        9.58      0.80 o 
   0  -9   3       20.97       24.62      1.14 o 
   1  -9   3        2.28        1.85      0.71 o 
   2  -9   3        4.10        2.73      1.04 o 
   3  -9   3        0.66        1.58      0.77 o 
   4  -9   3        0.02        0.46      0.97 o 
  -5  -8   3        4.37        0.00      0.64 o 
  -4  -8   3       11.73       10.47      1.14 o 
  -3  -8   3       27.10       29.11      2.28 o 
  -2  -8   3        9.03        9.30      0.46 o 
  -1  -8   3        0.64        2.27      0.38 o 
   0  -8   3        0.00        0.59      0.70 o 
   1  -8   3        0.40        0.98      0.47 o 
   2  -8   3        1.00        1.61      0.86 o 
   3  -8   3        0.09       -0.15      0.82 o 
   4  -8   3        0.66        2.01      0.75 o 
   5  -8   3        1.96        2.76      1.18 o 
  -6  -7   3        0.02        0.02      0.57 o 
  -5  -7   3        0.61        0.21      0.65 o 
  -4  -7   3        0.06        0.17      0.34 o 
  -3  -7   3       16.34       20.24      0.80 o 
  -2  -7   3        1.55        1.69      0.32 o 
  -1  -7   3       38.48       34.04      0.80 o 
   0  -7   3       17.01       18.28      1.15 o 
   1  -7   3       10.65        9.17      0.97 o 
   2  -7   3        1.21        1.83      0.64 o 
   3  -7   3       14.32       15.91      0.83 o 
   4  -7   3       19.83       20.15      1.79 o 
   5  -7   3        0.17        1.15      0.71 o 
   6  -7   3        1.26        1.14      1.10 o 
  -7  -6   3        0.82        0.83      0.97 o 
  -6  -6   3        0.17        0.23      0.45 o 
  -5  -6   3        0.56        0.15      0.57 o 
  -4  -6   3        1.37        1.01      0.52 o 
  -3  -6   3        0.02        0.22      0.35 o 
  -2  -6   3       27.70       25.42      0.73 o 
  -1  -6   3       19.16       17.65      0.49 o 
   0  -6   3       33.03       39.22      1.01 o 
   1  -6   3       11.45       18.49      1.15 o 
   2  -6   3       26.21       24.67      2.20 o 
   3  -6   3      100.25       92.32      1.99 o 
   4  -6   3       90.54       87.18      1.84 o 
   5  -6   3       47.88       52.45      2.17 o 
   6  -6   3        1.36        1.34      0.63 o 
  -7  -5   3        0.06        0.15      0.44 o 
  -6  -5   3        0.10       -0.05      0.50 o 
  -5  -5   3       21.90       20.91      0.79 o 
  -4  -5   3       36.97       41.46      0.72 o 
  -3  -5   3       92.70      100.50      1.52 o 
  -2  -5   3       12.81       11.72      0.52 o 
  -1  -5   3       84.22       98.07      1.38 o 
   0  -5   3        0.99        0.35      0.35 o 
   1  -5   3       71.92       78.62      1.36 o 
   2  -5   3        4.89        3.72      0.58 o 
   3  -5   3      194.87      190.10      2.96 o 
   4  -5   3       45.34       46.53      1.47 o 
   5  -5   3       86.48       95.73      2.27 o 
   6  -5   3        3.80        4.56      0.89 o 
   7  -5   3        1.24        1.08      0.99 o 
  -8  -4   3        0.03        1.58      1.09 o 
  -7  -4   3        0.65        0.50      0.33 o 
  -6  -4   3        4.78        3.35      0.42 o 
  -5  -4   3       11.29       10.73      0.51 o 
  -4  -4   3      230.28      246.40      2.13 o 
  -3  -4   3      473.17      502.05      5.82 o 
  -2  -4   3      187.50      219.07      2.03 o 
  -1  -4   3      106.90      118.84      1.12 o 
   0  -4   3       43.27       37.60      0.75 o 
   1  -4   3      395.46      396.84      4.26 o 
   2  -4   3       68.50       60.64      1.16 o 
   3  -4   3      112.24      105.57      2.14 o 
   4  -4   3        9.52       10.68      0.69 o 
   5  -4   3        2.19        2.20      0.92 o 
   6  -4   3        0.08        0.64      0.87 o 
   7  -4   3        0.31       -0.57      0.71 o 
  -8  -3   3        0.43        0.69      0.45 o 
  -7  -3   3        0.07        0.31      0.39 o 
  -6  -3   3        2.10        1.73      0.41 o 
  -5  -3   3        5.46        4.21      0.37 o 
  -4  -3   3       69.94       75.83      0.99 o 
  -3  -3   3       23.48       16.47      0.37 o 
  -2  -3   3       33.47       32.90      0.38 o 
  -1  -3   3      409.80      380.44      3.26 o 
   0  -3   3      927.00      930.07      9.94 o 
   1  -3   3       95.80       83.97      2.01 o 
   2  -3   3      137.53      125.92      1.69 o 
   3  -3   3       10.23       11.44      0.69 o 
   4  -3   3        8.91        9.64      0.99 o 
   5  -3   3        2.50        1.87      0.63 o 
   6  -3   3       11.13       12.45      0.99 o 
   7  -3   3        1.87        2.05      0.77 o 
  -8  -2   3        2.37        1.89      0.39 o 
  -7  -2   3        6.45        3.29      0.57 o 
  -6  -2   3        3.30        2.05      0.49 o 
  -5  -2   3       17.00       19.07      0.67 o 
  -4  -2   3        0.82        0.81      0.32 o 
  -3  -2   3      167.72      162.55      1.21 o 
  -2  -2   3       16.96       25.40      0.35 o 
  -1  -2   3      114.95      152.93      1.20 o 
   0  -2   3     1584.24     1739.85     33.77 o 
   1  -2   3      618.45      704.42      7.74 o 
   2  -2   3       84.35       68.63      1.35 o 
   3  -2   3      343.42      383.67      4.57 o 
   4  -2   3        0.58        0.62      0.63 o 
   5  -2   3       11.42       11.86      0.84 o 
   6  -2   3       22.67       26.51      1.18 o 
   7  -2   3        0.42        0.28      0.64 o 
  -8  -1   3       11.47       10.33      0.83 o 
  -7  -1   3        4.36        2.03      0.72 o 
  -6  -1   3      174.16      176.29      2.93 o 
  -5  -1   3      191.60      193.65      1.93 o 
  -4  -1   3        2.16        5.36      0.33 o 
  -3  -1   3      556.02      629.91      6.41 o 
  -2  -1   3       84.15       91.97      0.79 o 
  -1  -1   3       43.04       53.04      0.55 o 
   0  -1   3      177.92      212.16      1.71 o 
   1  -1   3     1276.12     1361.97     15.61 o 
   2  -1   3        3.79        2.02      0.36 o 
   3  -1   3      420.04      445.05      5.42 o 
   4  -1   3        0.96        0.85      0.63 o 
   5  -1   3        4.31        4.25      0.67 o 
   6  -1   3        1.03        0.76      0.56 o 
   7  -1   3        0.04       -0.21      0.49 o 
  -8   0   3        9.14        5.57      1.01 o 
  -7   0   3        0.16        0.25      0.26 o 
  -6   0   3      770.44      817.80     11.35 o 
  -5   0   3        6.38        6.23      0.68 o 
  -4   0   3      516.90      587.47      6.35 o 
  -3   0   3       32.87       27.01      0.41 o 
  -2   0   3       19.49       21.33      0.29 o 
  -1   0   3      542.15      549.84     12.38 o 
   0   0   3      739.72      733.72      5.13 o 
   1   0   3      117.34       88.99      0.91 o 
   2   0   3       57.87       47.58      0.87 o 
   3   0   3        1.78        1.49      0.76 o 
   4   0   3        1.45        1.26      0.38 o 
   5   0   3        1.34        2.08      0.79 o 
   6   0   3        5.37        4.41      0.73 o 
   7   0   3        0.97        1.44      0.96 o 
  -8   1   3        3.22        2.49      0.43 o 
  -7   1   3        3.70        4.44      0.67 o 
  -6   1   3       75.99       82.18      1.61 o 
  -5   1   3        5.83        7.28      0.65 o 
  -4   1   3      110.29      127.40      1.47 o 
  -3   1   3      145.23      141.51      1.33 o 
  -2   1   3      311.10      282.67      2.36 o 
  -1   1   3      356.47      324.21     12.32 o 
   0   1   3        1.95        0.36      0.18 o 
   1   1   3      298.14      340.26      2.64 o 
   2   1   3       57.95       46.03      0.57 o 
   3   1   3        0.03        0.01      0.19 o 
   4   1   3       44.11       42.27      0.90 o 
   5   1   3       41.68       43.75      1.23 o 
   6   1   3        7.84        9.36      0.86 o 
   7   1   3        0.67        0.62      0.90 o 
  -8   2   3        0.47        0.14      0.53 o 
  -7   2   3        7.45        9.48      0.90 o 
  -6   2   3        0.62        0.33      0.43 o 
  -5   2   3       15.37       15.01      0.50 o 
  -4   2   3       22.70       23.11      0.60 o 
  -3   2   3      105.09       96.30      1.12 o 
  -2   2   3      540.61      518.38      9.62 o 
  -1   2   3      519.29      565.24      7.78 o 
   0   2   3        0.81        0.16      0.16 o 
   1   2   3      161.07      193.00      1.83 o 
   2   2   3      337.50      363.11      3.94 o 
   3   2   3      101.08      105.24      2.99 o 
   4   2   3        8.80        9.11      0.89 o 
   5   2   3       25.49       27.61      1.88 o 
   6   2   3        3.83        2.94      1.22 o 
   7   2   3        0.02       -0.07      0.59 o 
  -8   3   3        9.24        9.65      0.73 o 
  -7   3   3        0.04       -0.04      0.44 o 
  -6   3   3        0.24       -0.14      0.42 o 
  -5   3   3        1.12        3.14      0.49 o 
  -4   3   3       76.43       73.26      1.01 o 
  -3   3   3       10.66        8.90      0.42 o 
  -2   3   3      353.61      312.67      3.15 o 
  -1   3   3        7.82        3.52      0.43 o 
   0   3   3     1622.05     1901.55     32.72 o 
   1   3   3      170.08      180.25      2.20 o 
   2   3   3     1488.75     1752.62     32.24 o 
   3   3   3       68.43       71.22      2.31 o 
   4   3   3        3.16        2.55      1.18 o 
   5   3   3        1.43        0.52      1.03 o 
   6   3   3        0.13        0.12      1.03 o 
   7   3   3        0.18       -0.15      1.22 o 
  -8   4   3       11.31       12.78      1.04 o 
  -7   4   3        7.58        5.20      0.84 o 
  -6   4   3       11.27        9.89      0.57 o 
  -5   4   3        0.26        1.03      0.47 o 
  -4   4   3        0.78        0.55      0.49 o 
  -3   4   3       10.91        9.01      0.33 o 
  -2   4   3       85.67       74.97      0.97 o 
  -1   4   3        2.43        8.61      0.87 o 
   0   4   3        1.07        1.43      0.36 o 
   1   4   3      247.67      224.05      2.35 o 
   2   4   3      328.11      332.48      6.14 o 
   3   4   3       76.88       72.19      1.73 o 
   5   4   3        2.79        2.31      1.31 o 
   6   4   3        3.48        0.15      0.70 o 
  -8   5   3        0.84        1.69      0.56 o 
  -7   5   3        1.38        0.14      0.53 o 
  -6   5   3        4.26        7.48      1.20 o 
  -5   5   3        3.05        3.30      0.61 o 
  -4   5   3        1.80        1.77      0.39 o 
  -3   5   3      102.85       90.32      1.33 o 
  -2   5   3       11.29       13.45      0.52 o 
  -1   5   3       45.69       46.58      0.79 o 
   0   5   3       70.14       73.28      1.43 o 
   1   5   3       83.83       67.02      1.46 o 
   2   5   3        4.26        7.18      0.82 o 
   3   5   3       63.67       71.79      2.55 o 
   4   5   3        4.57        2.07      1.18 o 
   5   5   3        1.22       -0.15      0.64 o 
   6   5   3       15.65       16.62      1.43 o 
  -7   6   3        1.25        1.73      0.71 o 
  -6   6   3        3.22        2.42      0.71 o 
  -5   6   3        7.78        8.53      0.83 o 
  -4   6   3       74.27       75.72      2.45 o 
  -3   6   3       99.58       96.12      1.80 o 
  -2   6   3      148.45      134.19      1.90 o 
  -1   6   3       47.74       51.80      1.37 o 
   0   6   3      233.73      216.66      3.68 o 
   1   6   3       32.77       29.17      1.73 o 
   2   6   3       38.02       35.30      1.37 o 
   3   6   3        0.00        0.11      0.44 o 
   4   6   3        3.22        2.33      1.14 o 
   5   6   3        0.54        1.17      0.70 o 
   6   6   3        1.74        1.51      0.88 o 
  -7   7   3        0.79        0.69      0.73 o 
  -6   7   3        3.86        3.98      0.60 o 
  -5   7   3       36.16       33.09      1.09 o 
  -4   7   3        7.96        7.50      0.88 o 
  -3   7   3        9.21       10.27      1.37 o 
  -2   7   3      273.07      262.22      4.33 o 
  -1   7   3      257.98      267.91      3.76 o 
   0   7   3      851.20      837.25     15.19 o 
   1   7   3       74.57       83.52      3.01 o 
   2   7   3       11.47       10.40      0.18 o 
   3   7   3        2.09        2.46      0.92 o 
   4   7   3        0.83        0.65      0.87 o 
   5   7   3        0.00       -0.28      0.54 o 
  -6   8   3        0.00       -0.46      0.70 o 
  -5   8   3        3.22        1.68      1.63 o 
  -4   8   3        0.03        0.77      0.68 o 
  -3   8   3        0.10        0.74      0.67 o 
  -2   8   3        0.06        2.40      0.78 o 
  -1   8   3      115.93      108.22      1.98 o 
   0   8   3       40.21       43.48      1.55 o 
   1   8   3        3.63        2.64      1.31 o 
   2   8   3       24.64       20.66      0.60 o 
   3   8   3        1.71        2.74      0.76 o 
   4   8   3        0.03       -0.74      0.96 o 
  -5   9   3        0.18        0.40      0.72 o 
  -4   9   3        0.05       -0.64      0.73 o 
  -3   9   3        0.02        0.08      0.61 o 
  -2   9   3        3.08        5.29      0.71 o 
  -1   9   3        7.64        9.69      1.00 o 
   0   9   3        0.58       -0.73      1.15 o 
   1   9   3        4.11        6.41      1.64 o 
   2   9   3        5.30        5.97      4.19 o 
   3   9   3        2.77        3.15      0.86 o 
  -4  10   3        0.08       -0.25      0.56 o 
  -3  10   3        9.18        8.94      6.02 o 
  -2  10   3        1.10        1.29      0.68 o 
  -1  10   3        1.31        2.37      1.43 o 
   0  10   3       14.60       16.29      2.16 o 
   1  10   3        1.03        0.85      0.85 o 
   2  10   3        0.28        1.16      0.65 o 
  -3 -10   4        0.00       -0.14      0.49 o 
  -2 -10   4        0.06       -0.15      0.55 o 
  -1 -10   4        3.58        2.47      0.53 o 
   0 -10   4        0.04        0.20      0.44 o 
   1 -10   4        0.02        0.32      0.55 o 
   2 -10   4        0.17        0.24      0.68 o 
  -4  -9   4        1.58        1.17      0.55 o 
  -3  -9   4        5.80        3.30      0.67 o 
  -2  -9   4        3.75        3.78      0.50 o 
  -1  -9   4        0.61       -0.05      0.35 o 
   0  -9   4        0.93        0.05      0.36 o 
   1  -9   4        1.61        2.86      0.76 o 
   2  -9   4        0.13        0.59      0.65 o 
   3  -9   4        5.66        7.31      0.85 o 
   4  -9   4        2.18        2.57      1.29 o 
  -5  -8   4       10.17       12.09      0.56 o 
  -4  -8   4        1.27        2.17      0.82 o 
  -3  -8   4        2.57        1.78      0.49 o 
  -2  -8   4        5.01        5.69      0.64 o 
  -1  -8   4        0.19        0.12      0.37 o 
   0  -8   4        1.80        0.69      0.36 o 
   1  -8   4        0.17        0.93      0.65 o 
   2  -8   4        0.50        0.96      0.61 o 
   3  -8   4        1.01        1.56      0.91 o 
   4  -8   4        0.42        0.42      1.00 o 
   5  -8   4        0.08        0.00      0.65 o 
  -6  -7   4        0.05       -0.02      0.55 o 
  -5  -7   4        0.32        1.28      0.42 o 
  -4  -7   4        0.32        0.26      0.42 o 
  -3  -7   4       25.77       25.42      0.95 o 
  -2  -7   4        3.91        4.35      0.87 o 
  -1  -7   4       11.87       10.50      0.60 o 
   0  -7   4        8.75        8.54      0.73 o 
   1  -7   4        3.90        3.23      0.89 o 
   2  -7   4       43.10       39.95      1.08 o 
   3  -7   4        3.62        2.96      1.01 o 
   4  -7   4        1.91        2.18      0.63 o 
   5  -7   4        3.24        1.29      1.05 o 
  -7  -6   4        0.69        0.06      0.43 o 
  -6  -6   4        0.46       -0.50      0.61 o 
  -5  -6   4        3.50        5.01      0.78 o 
  -4  -6   4        3.19        3.60      0.54 o 
  -3  -6   4       12.37       14.05      0.62 o 
  -2  -6   4        8.55       11.08      0.62 o 
  -1  -6   4       16.53       21.07      1.22 o 
   0  -6   4        2.08        1.93      0.55 o 
   1  -6   4      281.57      275.09      3.88 o 
   2  -6   4      190.71      202.87      8.55 o 
   3  -6   4      131.07      136.93      3.11 o 
   4  -6   4       12.87       14.39      1.38 o 
   5  -6   4        0.93        0.27      0.51 o 
   6  -6   4        4.25        3.12      0.92 o 
  -7  -5   4        5.03        3.13      0.31 o 
  -6  -5   4       11.54       13.48      0.49 o 
  -5  -5   4       22.41       26.02      1.02 o 
  -4  -5   4        2.04        1.87      0.47 o 
  -3  -5   4        4.84        5.06      0.56 o 
  -2  -5   4       30.09       29.83      0.88 o 
  -1  -5   4       91.70       99.69      1.21 o 
   0  -5   4        0.59        1.65      0.35 o 
   1  -5   4      249.06      242.83      3.53 o 
   2  -5   4      107.26      107.18      2.02 o 
   3  -5   4      268.77      275.17      3.90 o 
   4  -5   4        3.48        3.46      1.02 o 
   5  -5   4        4.56        3.72      0.66 o 
   6  -5   4        0.00        0.22      0.86 o 
  -8  -4   4        0.00       -0.14      0.35 o 
  -7  -4   4        7.97        6.33      0.69 o 
  -6  -4   4       31.90       37.72      0.88 o 
  -5  -4   4       75.78       76.01      1.06 o 
  -4  -4   4       42.85       44.04      0.64 o 
  -3  -4   4        1.95        3.20      0.38 o 
  -2  -4   4        4.50        4.72      0.32 o 
  -1  -4   4      263.05      262.60      2.42 o 
   0  -4   4       78.41       61.14      0.86 o 
   1  -4   4      103.49       96.35      1.91 o 
   2  -4   4       12.15       11.88      0.92 o 
   3  -4   4       23.28       23.39      0.97 o 
   4  -4   4        4.19        5.45      0.76 o 
   5  -4   4        1.33        2.28      0.69 o 
   6  -4   4        0.02        0.04      0.56 o 
   7  -4   4        0.29       -0.43      0.99 o 
  -8  -3   4        2.89        1.44      0.54 o 
  -7  -3   4        1.91        0.89      0.46 o 
  -6  -3   4        4.98        6.24      0.61 o 
  -5  -3   4       40.50       41.52      0.79 o 
  -4  -3   4        2.42        2.72      0.74 o 
  -3  -3   4      199.20      194.70      1.81 o 
  -2  -3   4      299.91      277.24      2.08 o 
  -1  -3   4       71.16       66.25      0.83 o 
   0  -3   4       43.08       43.84      0.58 o 
   1  -3   4       48.41       44.13      1.03 o 
   2  -3   4       14.37       13.79      0.84 o 
   3  -3   4        2.38        1.69      0.71 o 
   4  -3   4       71.79       76.08      1.64 o 
   5  -3   4       18.90       19.33      0.86 o 
   6  -3   4        4.92        4.17      0.82 o 
   7  -3   4        1.26        0.45      0.71 o 
  -8  -2   4        0.20        0.05      0.43 o 
  -7  -2   4        6.58        7.28      1.02 o 
  -6  -2   4       10.30       11.52      0.67 o 
  -5  -2   4        3.70        3.79      0.56 o 
  -4  -2   4       29.03       29.96      0.54 o 
  -3  -2   4        8.65       10.31      0.34 o 
  -2  -2   4      304.34      290.91      2.08 o 
  -1  -2   4      688.69      802.65      8.64 o 
   0  -2   4       33.19       50.32      0.78 o 
   1  -2   4     1526.51     1854.26     23.28 o 
   2  -2   4        3.07        1.93      0.53 o 
   3  -2   4       66.06       64.99      1.25 o 
   4  -2   4       57.89       62.25      1.72 o 
   5  -2   4        0.59        0.67      0.77 o 
   6  -2   4        1.34        0.94      1.08 o 
   7  -2   4        0.40        0.11      0.50 o 
  -8  -1   4       51.65       52.10      1.54 o 
  -7  -1   4       29.99       33.03      1.07 o 
  -6  -1   4       25.83       28.50      0.93 o 
  -5  -1   4      104.56      106.03      1.58 o 
  -4  -1   4        9.11       12.81      0.39 o 
  -3  -1   4        8.06        7.44      0.51 o 
  -2  -1   4       75.62       53.27      0.57 o 
  -1  -1   4     1084.68     1198.78      9.24 o 
   0  -1   4       13.82       18.34      0.32 o 
   1  -1   4      879.94     1059.94      9.80 o 
   2  -1   4        4.02        1.51      0.29 o 
   3  -1   4        1.90        4.13      0.42 o 
   4  -1   4        0.32        0.42      0.46 o 
   5  -1   4        0.91        1.85      1.22 o 
   6  -1   4        3.31        2.29      2.10 o 
   7  -1   4        0.48        0.25      0.55 o 
  -8   0   4       85.07       83.28      1.33 o 
  -7   0   4        0.55        0.78      0.41 o 
  -6   0   4      110.34      110.31      1.83 o 
  -5   0   4        1.23        2.06      0.59 o 
  -4   0   4        0.47        0.36      0.17 o 
  -3   0   4      464.37      498.27     15.04 o 
  -2   0   4       14.67        7.05      0.36 o 
  -1   0   4      176.36      158.85      1.04 o 
   0   0   4       52.78       43.93      0.43 o 
   1   0   4      100.31      145.96      2.54 o 
   2   0   4        5.05        2.29      0.32 o 
   3   0   4      147.15      132.54      1.86 o 
   4   0   4       13.60       11.04      0.95 o 
   5   0   4        3.34        3.32      0.55 o 
   6   0   4        0.45        0.59      0.85 o 
   7   0   4        5.03        5.02      3.49 o 
  -8   1   4       21.57       22.79      0.79 o 
  -7   1   4        4.13        3.49      0.57 o 
  -6   1   4        8.15        8.93      0.58 o 
  -5   1   4       72.61       73.69      1.16 o 
  -4   1   4       30.56       22.32      0.49 o 
  -3   1   4        1.07        0.11      0.12 o 
  -2   1   4       25.88       24.03      0.31 o 
  -1   1   4      360.84      424.55      7.73 o 
   0   1   4       49.23       67.35      0.64 o 
   1   1   4      142.56      126.42      1.42 o 
   2   1   4      247.30      223.26      3.83 o 
   3   1   4      131.77      138.72      1.41 o 
   4   1   4       34.24       29.83      0.87 o 
   5   1   4        0.30        0.25      0.35 o 
   6   1   4        0.14       -0.10      0.31 o 
   7   1   4       39.40       47.86      3.31 o 
  -8   2   4        0.06        0.19      0.38 o 
  -7   2   4        0.44        0.92      0.34 o 
  -6   2   4        2.38        2.05      0.45 o 
  -5   2   4        0.26        0.53      0.31 o 
  -4   2   4      129.12      105.84      1.21 o 
  -3   2   4      178.08      174.51      1.63 o 
  -2   2   4      258.08      284.46      2.52 o 
  -1   2   4      204.39      223.30      2.09 o 
   0   2   4     1557.88     1857.34     21.91 o 
   1   2   4       51.90       51.84      1.34 o 
   2   2   4       61.59       60.07      0.61 o 
   3   2   4       30.99       37.78      1.19 o 
   4   2   4        1.92        1.13      0.20 o 
   5   2   4        0.01        0.05      0.18 o 
   6   2   4        9.30       11.71      0.86 o 
   7   2   4       18.05       20.39      2.54 o 
  -8   3   4        3.37        1.86      0.61 o 
  -7   3   4        0.94        1.26      0.38 o 
  -6   3   4        0.30       -0.19      0.35 o 
  -5   3   4       10.16       10.53      0.70 o 
  -4   3   4      121.64      112.00      1.41 o 
  -3   3   4       86.63       76.76      0.96 o 
  -2   3   4      312.47      315.82      3.15 o 
  -1   3   4      163.47      158.02      2.13 o 
   0   3   4     2273.65     2772.98     29.80 o 
   1   3   4      143.49      111.66      1.90 o 
   2   3   4       34.42       42.99      1.64 o 
   3   3   4       27.06       27.41      1.09 o 
   4   3   4        2.70        1.70      0.70 o 
   5   3   4        2.29        1.91      0.76 o 
   6   3   4        2.45        0.61      0.82 o 
  -8   4   4        0.30        0.04      0.46 o 
  -7   4   4        2.32        1.95      0.58 o 
  -6   4   4        0.01       -0.29      0.31 o 
  -5   4   4       15.11       13.11      0.64 o 
  -4   4   4       14.06       12.35      0.59 o 
  -3   4   4       51.92       53.68      0.79 o 
  -2   4   4       46.73       41.09      0.70 o 
  -1   4   4      247.50      219.18      3.16 o 
   0   4   4      200.22      162.24      2.46 o 
   1   4   4      498.81      491.77      4.44 o 
   2   4   4        7.05        3.80      1.00 o 
   3   4   4       76.46       74.62      1.82 o 
   4   4   4        9.41        9.81      0.94 o 
   5   4   4       13.11       17.04      2.01 o 
   6   4   4        0.01       -0.49      1.31 o 
  -8   5   4        0.50        0.39      0.57 o 
  -7   5   4        2.55        1.75      0.60 o 
  -6   5   4        2.05        2.16      0.41 o 
  -5   5   4        9.03        9.54      1.14 o 
  -4   5   4        0.27       -0.33      0.41 o 
  -3   5   4       90.74       92.11      1.85 o 
  -2   5   4       21.21       18.05      0.56 o 
  -1   5   4       74.98       65.11      1.31 o 
   0   5   4       51.13       39.19      1.49 o 
   1   5   4       27.91       29.95      0.80 o 
   2   5   4        4.83        1.87      0.69 o 
   3   5   4        4.24        3.80      0.76 o 
   4   5   4       81.46       81.85      3.13 o 
   5   5   4       12.92       15.22      2.07 o 
   6   5   4        1.12        0.55      1.40 o 
  -7   6   4        0.86        1.01      0.61 o 
  -6   6   4        4.67        4.54      0.72 o 
  -5   6   4       51.71       60.46      1.46 o 
  -4   6   4      116.21      116.84      1.80 o 
  -3   6   4        9.41       10.25      0.60 o 
  -2   6   4      432.44      415.23      5.28 o 
  -1   6   4       20.42       18.65      1.34 o 
   0   6   4        6.87        7.90      1.12 o 
   1   6   4       15.14       16.63      0.53 o 
   2   6   4       20.61       24.04      0.96 o 
   3   6   4        2.00        1.43      0.83 o 
   4   6   4       17.24       20.86      1.13 o 
   5   6   4        8.73       13.39      1.06 o 
  -7   7   4        6.23        2.34      2.13 o 
  -6   7   4        4.71        5.84      0.83 o 
  -5   7   4        1.74        2.51      0.72 o 
  -4   7   4      110.04      110.27      2.20 o 
  -3   7   4      249.08      254.30      3.53 o 
  -2   7   4      504.99      502.91      9.01 o 
  -1   7   4       74.20       85.19      2.80 o 
   0   7   4       11.89       16.77      1.55 o 
   1   7   4       11.13       11.64      0.91 o 
   2   7   4       11.61       11.03      1.38 o 
   3   7   4       21.76       23.52      1.02 o 
   4   7   4        0.19       -0.17      0.81 o 
  -6   8   4        0.33       -0.30      0.61 o 
  -5   8   4        1.46        0.99      0.51 o 
  -4   8   4        0.60        0.74      0.55 o 
  -3   8   4       30.56       29.14      0.83 o 
  -2   8   4       46.20       49.95      1.55 o 
  -1   8   4        8.28        6.38      0.82 o 
   0   8   4        6.19        6.29      1.37 o 
   1   8   4        2.67        2.64      0.76 o 
   2   8   4        1.70        1.18      0.91 o 
   3   8   4        0.01       -0.18      0.59 o 
   4   8   4        3.44        5.41      0.96 o 
  -5   9   4        2.00        0.82      1.08 o 
  -4   9   4        0.22        0.25      0.48 o 
  -3   9   4        9.48       11.63      0.82 o 
  -2   9   4        0.55        0.03      0.40 o 
  -1   9   4       10.50        9.97      1.58 o 
   0   9   4        0.00        0.36      0.64 o 
   1   9   4        0.29        0.85      0.76 o 
   2   9   4       15.67       15.17      1.13 o 
   3   9   4        0.08       -0.11      0.56 o 
  -4  10   4        2.52        3.39      2.42 o 
  -3  10   4        0.06        0.88      0.71 o 
  -2  10   4        4.54        3.68      1.49 o 
  -1  10   4        0.46       -0.12      1.09 o 
   0  10   4        0.56        0.06      0.67 o 
   1  10   4        6.25        6.53      1.91 o 
  -2 -10   5        0.31        0.15      0.33 o 
  -1 -10   5        0.04       -0.24      0.59 o 
   0 -10   5        1.01        0.52      0.58 o 
   1 -10   5        4.32        2.34      1.39 o 
  -4  -9   5        1.25        1.53      1.02 o 
  -3  -9   5        0.13        0.40      0.57 o 
  -2  -9   5        3.04        2.21      0.46 o 
  -1  -9   5        0.50        1.38      0.52 o 
   0  -9   5        0.00        0.02      0.37 o 
   1  -9   5        1.62        2.74      0.62 o 
   2  -9   5        4.25        6.62      1.34 o 
   3  -9   5        0.99        1.01      1.13 o 
  -5  -8   5        0.23        0.14      0.31 o 
  -4  -8   5        0.71        0.93      0.46 o 
  -3  -8   5        0.25        0.45      0.53 o 
  -2  -8   5        2.81        1.82      0.38 o 
  -1  -8   5        0.18        0.10      0.31 o 
   0  -8   5        0.16        0.40      0.41 o 
   1  -8   5       11.67       12.88      2.35 o 
   2  -8   5        0.09        0.67      0.84 o 
   3  -8   5        0.30        0.01      0.57 o 
   4  -8   5        0.12        1.47      0.83 o 
  -6  -7   5        0.01        0.10      0.42 o 
  -5  -7   5        0.41        0.83      0.29 o 
  -4  -7   5        2.64        2.08      0.58 o 
  -3  -7   5        6.17        5.02      0.77 o 
  -2  -7   5        0.01       -0.05      0.30 o 
  -1  -7   5        9.02        7.83      0.70 o 
   0  -7   5       89.93       90.83      1.49 o 
   1  -7   5        2.22        1.18      0.57 o 
   2  -7   5        4.63        5.76      0.79 o 
   3  -7   5        2.32        1.90      0.97 o 
   4  -7   5        3.01        4.39      0.88 o 
   5  -7   5        3.07        2.96      0.90 o 
  -7  -6   5        0.10        0.01      0.36 o 
  -6  -6   5        0.05        0.13      0.59 o 
  -5  -6   5        4.04        3.26      0.49 o 
  -4  -6   5        2.67        2.33      0.55 o 
  -3  -6   5       24.33       22.36      1.61 o 
  -2  -6   5       15.43       16.20      0.56 o 
  -1  -6   5      213.71      212.01      2.49 o 
   0  -6   5      169.44      179.71      2.25 o 
   1  -6   5      254.49      250.93      4.24 o 
   2  -6   5       21.02       21.63      1.34 o 
   3  -6   5        9.70        9.21      0.86 o 
   4  -6   5       26.01       28.88      1.68 o 
   5  -6   5        1.50        1.60      0.82 o 
  -7  -5   5        8.82        9.43      0.54 o 
  -6  -5   5        0.48        0.24      0.36 o 
  -5  -5   5        5.70        4.13      0.33 o 
  -4  -5   5        9.13        8.10      0.58 o 
  -3  -5   5       85.51       91.45      1.42 o 
  -2  -5   5       12.60       10.88      0.58 o 
  -1  -5   5      180.22      176.92      2.13 o 
   0  -5   5      133.37      140.16      1.79 o 
   1  -5   5      211.61      216.86      6.78 o 
   2  -5   5       10.81       10.98      0.82 o 
   3  -5   5        0.90        1.09      0.48 o 
   4  -5   5        0.99        0.80      0.83 o 
   5  -5   5        0.20       -0.03      0.58 o 
   6  -5   5        1.44        2.34      0.91 o 
  -8  -4   5        3.92        3.95      0.56 o 
  -7  -4   5       13.86       14.43      0.58 o 
  -6  -4   5        3.07        2.15      0.42 o 
  -5  -4   5       15.58       17.23      0.69 o 
  -4  -4   5        0.18       -0.01      0.17 o 
  -3  -4   5       61.91       65.08      0.91 o 
  -2  -4   5       49.25       41.99      0.77 o 
  -1  -4   5      116.34      113.27      1.26 o 
   0  -4   5        5.75        5.78      0.40 o 
   1  -4   5       11.70       13.24      0.87 o 
   2  -4   5       21.58       18.76      1.11 o 
   3  -4   5       13.86       13.97      0.86 o 
   4  -4   5        0.25        0.40      1.14 o 
   5  -4   5        2.30        0.62      1.35 o 
   6  -4   5        5.17        3.03      1.17 o 
  -8  -3   5        3.15        4.47      0.68 o 
  -7  -3   5        3.16        2.73      0.47 o 
  -6  -3   5        2.15        2.99      0.41 o 
  -5  -3   5        5.56        7.81      0.45 o 
  -4  -3   5       83.56       83.81      0.87 o 
  -3  -3   5       10.38       11.35      0.40 o 
  -2  -3   5      121.86      123.70      1.11 o 
  -1  -3   5       28.11       26.06      0.51 o 
   0  -3   5      169.04      151.79      2.18 o 
   1  -3   5        0.03        0.21      0.21 o 
   2  -3   5      177.54      182.03      2.75 o 
   3  -3   5       41.44       41.37      1.43 o 
   4  -3   5       64.14       66.73      1.96 o 
   5  -3   5        3.20        1.89      0.95 o 
   6  -3   5        0.18        0.35      0.90 o 
  -8  -2   5        0.08       -0.11      0.45 o 
  -7  -2   5        2.29        1.81      0.51 o 
  -6  -2   5        8.38        6.81      0.55 o 
  -5  -2   5        1.89        1.86      0.31 o 
  -4  -2   5       45.12       42.03      0.55 o 
  -3  -2   5      565.65      612.81      5.45 o 
  -2  -2   5       71.08       59.77      0.75 o 
  -1  -2   5     1394.15     1768.84     15.35 o 
   0  -2   5       22.92       24.00      0.54 o 
   1  -2   5       64.99       57.66      0.77 o 
   2  -2   5      139.19      148.62      2.24 o 
   3  -2   5       27.72       26.71      0.92 o 
   4  -2   5        0.22       -0.35      0.93 o 
   5  -2   5        7.54        7.98      1.17 o 
   6  -2   5        3.45        4.25      1.06 o 
  -8  -1   5        5.95        5.02      0.70 o 
  -7  -1   5        8.97        9.11      0.44 o 
  -6  -1   5        0.52        0.46      0.35 o 
  -5  -1   5       17.69       17.89      0.58 o 
  -4  -1   5        1.82        1.14      0.18 o 
  -3  -1   5      173.71      180.05      1.25 o 
  -2  -1   5       64.83       54.15      0.76 o 
  -1  -1   5      617.96      715.52     12.73 o 
   0  -1   5       32.46       51.49      0.61 o 
   1  -1   5       30.99       17.72      0.54 o 
   2  -1   5        0.50        0.26      0.32 o 
   3  -1   5        0.20        0.27      0.24 o 
   4  -1   5        8.34        8.85      0.63 o 
   5  -1   5        1.93        3.50      0.71 o 
   6  -1   5        6.05        6.38      1.12 o 
  -8   0   5       27.08       23.11      2.35 o 
  -7   0   5        0.21       -0.12      0.24 o 
  -6   0   5        4.13        3.36      0.29 o 
  -5   0   5        5.30        6.35      0.47 o 
  -4   0   5       20.45       18.07      0.61 o 
  -3   0   5      120.12      121.74      1.97 o 
  -2   0   5      121.95      119.85      1.59 o 
  -1   0   5      111.24      163.73      1.09 o 
   0   0   5      314.57      259.61      1.86 o 
   1   0   5      222.98      206.50      1.82 o 
   2   0   5       52.52       51.64      0.73 o 
   3   0   5        7.41        8.56      0.44 o 
   4   0   5        0.39        0.22      0.35 o 
   5   0   5       12.96       15.99      1.01 o 
   6   0   5       25.57       25.58      2.55 o 
  -8   1   5        8.64        7.13      0.75 o 
  -7   1   5        2.11        2.74      0.41 o 
  -6   1   5        3.48        3.58      0.36 o 
  -5   1   5       13.17       15.09      0.40 o 
  -4   1   5       25.05       28.07      0.57 o 
  -3   1   5      258.20      276.18      4.62 o 
  -2   1   5       51.40       45.13      0.72 o 
  -1   1   5      154.92      142.32      1.79 o 
   0   1   5      152.57      149.74      1.27 o 
   1   1   5      331.78      338.72      4.13 o 
   2   1   5       89.66       92.84      1.69 o 
   3   1   5        2.81        2.85      0.33 o 
   4   1   5       30.36       27.99      0.94 o 
   5   1   5      179.41      177.21     10.91 o 
   6   1   5        0.10        0.06      0.32 o 
  -8   2   5        0.23        0.26      0.42 o 
  -7   2   5        0.02       -0.17      0.33 o 
  -6   2   5       20.95       18.37      0.68 o 
  -5   2   5       43.27       41.99      0.70 o 
  -4   2   5       77.50       76.54      0.83 o 
  -3   2   5        0.44        0.99      0.14 o 
  -2   2   5      388.16      440.50     12.64 o 
  -1   2   5       55.37       57.10      0.63 o 
   0   2   5       55.29       40.76      1.32 o 
   1   2   5      157.40      172.83      1.44 o 
   2   2   5        0.06       -0.04      0.15 o 
   3   2   5       40.01       34.30      0.61 o 
   4   2   5        8.90        7.45      0.59 o 
   5   2   5       77.20       85.76      2.05 o 
   6   2   5       14.69       14.07      1.17 o 
  -8   3   5        0.18       -0.16      0.41 o 
  -7   3   5        1.13        0.93      0.42 o 
  -6   3   5       25.67       23.07      1.11 o 
  -5   3   5        0.28        0.10      0.25 o 
  -4   3   5      100.65      103.52      1.25 o 
  -3   3   5        0.45        0.26      0.20 o 
  -2   3   5     1588.39     1799.16     31.26 o 
  -1   3   5      188.84      137.90      1.62 o 
   0   3   5       11.32        6.20      0.28 o 
   1   3   5        1.03        0.47      0.22 o 
   2   3   5        2.23        1.58      0.85 o 
   3   3   5        0.78        1.22      0.97 o 
   4   3   5       15.24       18.72      1.76 o 
   5   3   5        0.20        2.07      1.34 o 
   6   3   5        0.07        0.85      1.40 o 
  -8   4   5        0.25        0.59      0.67 o 
  -7   4   5        0.94        0.64      0.42 o 
  -6   4   5        0.55        0.32      0.35 o 
  -5   4   5        1.90        2.78      0.41 o 
  -4   4   5       30.58       31.30      0.77 o 
  -3   4   5      114.97       95.07      1.44 o 
  -2   4   5      306.09      302.40      4.71 o 
  -1   4   5      593.03      553.56      6.05 o 
   0   4   5       21.66       29.78      0.59 o 
   1   4   5       65.08       68.38      0.87 o 
   2   4   5       51.35       45.91      1.88 o 
   3   4   5       24.81       21.66      1.73 o 
   4   4   5       13.47       17.35      1.15 o 
   5   4   5        1.45        3.34      0.91 o 
   6   4   5        2.13        3.68      1.06 o 
  -8   5   5        0.46        0.30      0.48 o 
  -7   5   5        3.94        4.60      0.61 o 
  -6   5   5       10.24       12.68      0.70 o 
  -5   5   5       18.14       19.87      0.58 o 
  -4   5   5       16.67       16.24      0.67 o 
  -3   5   5      101.54       96.48      1.28 o 
  -2   5   5        0.03        0.49      0.58 o 
  -1   5   5       24.48       28.68      1.22 o 
   0   5   5        3.28        1.40      0.44 o 
   1   5   5        9.57        7.78      0.36 o 
   2   5   5      202.02      191.66      2.83 o 
   3   5   5      126.24      136.75      3.07 o 
   4   5   5       11.40        9.45      1.06 o 
   5   5   5        3.75        2.40      0.94 o 
  -7   6   5        8.31       10.05      0.80 o 
  -6   6   5       37.37       36.95      1.16 o 
  -5   6   5        8.87        8.14      0.53 o 
  -4   6   5      236.17      226.24      5.18 o 
  -3   6   5       76.69       74.67      1.45 o 
  -2   6   5       34.62       29.20      1.43 o 
  -1   6   5       29.93       27.13      0.94 o 
   0   6   5       11.48       10.01      0.47 o 
   1   6   5        0.95        2.10      0.28 o 
   2   6   5       57.20       59.77      1.42 o 
   3   6   5        7.21       11.14      1.93 o 
   4   6   5        5.72        3.40      0.94 o 
   5   6   5        5.04        3.68      1.73 o 
  -7   7   5        0.04        0.86      0.61 o 
  -6   7   5       25.09       26.14      1.16 o 
  -5   7   5       44.03       42.79      1.93 o 
  -4   7   5      216.68      219.59      5.01 o 
  -3   7   5       13.48       15.34      0.91 o 
  -2   7   5       12.23       13.25      0.82 o 
  -1   7   5       20.45       19.57      0.94 o 
   0   7   5        0.03       -0.39      0.52 o 
   1   7   5       14.40       11.17      0.69 o 
   2   7   5        0.15       -0.03      0.70 o 
   3   7   5       10.08       13.22      0.97 o 
   4   7   5        0.01        0.25      0.53 o 
  -6   8   5        5.30        1.17      1.52 o 
  -5   8   5       24.93       24.91      1.18 o 
  -4   8   5       24.95       29.08      1.20 o 
  -3   8   5        5.02        5.38      1.09 o 
  -2   8   5       13.03       15.59      1.46 o 
  -1   8   5        6.34        5.38      1.25 o 
   0   8   5        2.86        3.13      0.76 o 
   1   8   5        6.69        6.24      0.39 o 
   2   8   5        8.60       11.59      1.26 o 
   3   8   5       14.41       17.77      2.31 o 
  -5   9   5        2.83        1.72      1.63 o 
  -4   9   5        0.23        0.16      0.60 o 
  -3   9   5        0.88        0.92      0.82 o 
  -2   9   5        6.34        7.53      0.88 o 
  -1   9   5        0.00        0.73      1.09 o 
   0   9   5       48.13       48.95      2.58 o 
   1   9   5        0.69        0.70      0.65 o 
   2   9   5       18.29       23.27      1.31 o 
  -3  10   5        6.47        4.43      3.01 o 
  -2  10   5        0.14       -0.52      1.15 o 
  -1  10   5        8.83       10.91      1.15 o 
   0  10   5        5.39        4.59      1.73 o 
  -2 -10   6        0.04       -0.34      0.52 o 
  -1 -10   6        2.66        1.77      0.73 o 
   0 -10   6        9.09       10.43      0.92 o 
  -4  -9   6        0.36       -0.49      0.68 o 
  -3  -9   6        0.00        0.15      0.70 o 
  -2  -9   6        0.84        0.92      0.49 o 
  -1  -9   6        1.03        0.88      0.48 o 
   0  -9   6        8.85       11.29      0.86 o 
   1  -9   6        2.93        3.06      0.73 o 
   2  -9   6        8.93       11.81      1.84 o 
  -5  -8   6        0.37        0.03      0.28 o 
  -4  -8   6        1.15        0.64      0.34 o 
  -3  -8   6        1.69        1.00      0.44 o 
  -2  -8   6        2.09        2.19      0.60 o 
  -1  -8   6        9.53        9.79      0.58 o 
   0  -8   6        0.76        0.54      0.47 o 
   1  -8   6        2.20        1.49      0.49 o 
   2  -8   6        0.06       -0.11      0.77 o 
   3  -8   6        1.49        1.72      1.11 o 
  -6  -7   6        0.34        0.40      0.60 o 
  -5  -7   6        4.48        3.28      0.46 o 
  -4  -7   6        0.11        0.32      0.52 o 
  -3  -7   6       17.16       17.68      0.76 o 
  -2  -7   6       32.83       34.12      0.85 o 
  -1  -7   6        1.77        1.60      0.34 o 
   0  -7   6        5.14        3.79      0.54 o 
   1  -7   6        6.40        5.28      0.66 o 
   2  -7   6       10.30       14.19      0.97 o 
   3  -7   6       17.77       19.42      1.53 o 
   4  -7   6        1.83        1.50      1.12 o 
  -7  -6   6        0.18        0.09      0.38 o 
  -6  -6   6        2.21        1.40      0.60 o 
  -5  -6   6        0.27       -0.08      0.23 o 
  -4  -6   6        0.11        0.24      0.49 o 
  -3  -6   6       60.98       61.19      1.50 o 
  -2  -6   6      141.97      160.39      2.28 o 
  -1  -6   6      239.82      241.41      2.75 o 
   0  -6   6       12.22       13.96      0.59 o 
   1  -6   6        2.59        2.32      0.42 o 
   2  -6   6       48.58       51.79      1.42 o 
   3  -6   6        0.61        1.06      0.54 o 
   4  -6   6        4.40        4.44      0.86 o 
   5  -6   6        0.08        0.12      0.64 o 
  -7  -5   6        0.14        0.51      0.40 o 
  -6  -5   6        0.53        0.17      0.26 o 
  -5  -5   6        4.78        5.41      0.38 o 
  -4  -5   6        1.83        1.80      0.54 o 
  -3  -5   6       64.24       65.66      1.24 o 
  -2  -5   6      139.95      137.09      1.70 o 
  -1  -5   6      161.35      167.52      2.19 o 
   0  -5   6       52.05       51.41      1.02 o 
   1  -5   6       25.92       28.91      0.74 o 
   2  -5   6        7.34        8.39      0.97 o 
   3  -5   6        0.00       -0.31      0.70 o 
   4  -5   6        0.34        0.56      0.50 o 
   5  -5   6        0.34        0.52      0.69 o 
  -8  -4   6        2.90        2.35      0.50 o 
  -7  -4   6        0.72        1.28      0.55 o 
  -6  -4   6        0.93        0.55      0.28 o 
  -5  -4   6       17.52       20.03      0.62 o 
  -4  -4   6       10.82        9.77      0.40 o 
  -3  -4   6      112.34      117.92      1.32 o 
  -2  -4   6       10.52        8.50      0.74 o 
  -1  -4   6       25.33       26.40      0.54 o 
   0  -4   6        1.62        0.52      0.33 o 
   1  -4   6       59.05       58.68      1.74 o 
   2  -4   6       12.74       11.81      0.76 o 
   3  -4   6       28.56       27.76      1.35 o 
   4  -4   6        5.48        3.51      0.61 o 
   5  -4   6        0.08       -0.64      0.64 o 
   6  -4   6        2.50        2.70      0.89 o 
  -8  -3   6        0.01        0.37      0.39 o 
  -7  -3   6        0.71        1.34      0.39 o 
  -6  -3   6        9.17       10.76      0.45 o 
  -5  -3   6       15.20       20.16      0.55 o 
  -4  -3   6       20.83       22.63      0.47 o 
  -3  -3   6        7.74        9.50      0.47 o 
  -2  -3   6        9.25       10.84      1.27 o 
  -1  -3   6        2.27        1.30      0.28 o 
   0  -3   6      257.82      286.97      6.01 o 
   1  -3   6      152.44      143.91      2.41 o 
   2  -3   6      173.71      175.29      4.24 o 
   3  -3   6        1.71        1.92      1.02 o 
   4  -3   6        0.02        0.34      0.55 o 
   5  -3   6       16.72       18.65      1.15 o 
   6  -3   6        9.74        8.19      1.09 o 
  -8  -2   6        0.37        0.27      0.35 o 
  -7  -2   6        0.01        0.62      0.33 o 
  -6  -2   6        9.48       10.51      0.49 o 
  -5  -2   6       41.87       43.26      0.71 o 
  -4  -2   6        4.68        6.62      0.28 o 
  -3  -2   6      370.30      425.96      3.81 o 
  -2  -2   6        2.12        2.45      0.19 o 
  -1  -2   6       24.35       18.77      0.35 o 
   0  -2   6      320.95      319.33      5.27 o 
   1  -2   6        0.13        0.37      0.34 o 
   2  -2   6        5.56        5.94      0.57 o 
   3  -2   6       13.26       13.81      0.72 o 
   4  -2   6        9.94        8.02      2.02 o 
   5  -2   6       40.62       44.10      2.60 o 
   6  -2   6        3.91        2.13      1.25 o 
  -8  -1   6        0.02        0.34      0.46 o 
  -7  -1   6        1.53        1.89      0.45 o 
  -6  -1   6        4.26        3.12      0.56 o 
  -5  -1   6       96.14       95.00      1.02 o 
  -4  -1   6        9.00        8.96      0.37 o 
  -3  -1   6      124.95      134.01      3.90 o 
  -2  -1   6        0.17        2.08      0.15 o 
  -1  -1   6       14.95        6.65      0.28 o 
   0  -1   6       73.89       86.74      2.46 o 
   1  -1   6       45.08       46.51      0.79 o 
   2  -1   6        7.67        9.03      0.55 o 
   3  -1   6        0.00       -0.24      0.25 o 
   4  -1   6       42.39       44.60      2.39 o 
   5  -1   6        9.73        9.75      0.97 o 
   6  -1   6        1.10        0.61      0.43 o 
  -8   0   6        1.36        0.46      0.45 o 
  -7   0   6        0.49        0.70      0.38 o 
  -6   0   6        8.25        9.87      1.87 o 
  -5   0   6       25.99       27.26      0.61 o 
  -4   0   6       30.15       35.27      1.49 o 
  -3   0   6        0.14        1.70      0.70 o 
  -2   0   6       15.05        9.82      0.46 o 
  -1   0   6      308.35      299.57      2.13 o 
   0   0   6      230.67      230.87      1.74 o 
   1   0   6       28.32       32.92      0.65 o 
   2   0   6        2.56        1.93      0.33 o 
   3   0   6       97.35       99.37      1.44 o 
   4   0   6       68.15       67.03      1.41 o 
   5   0   6       14.45       12.37      0.85 o 
   6   0   6        0.95        0.76      0.41 o 
  -8   1   6        0.21        0.20      0.25 o 
  -7   1   6        0.57        1.50      0.32 o 
  -6   1   6        9.49        9.93      0.57 o 
  -5   1   6       26.05       26.77      0.65 o 
  -4   1   6        1.47        1.37      0.49 o 
  -3   1   6        4.04        3.55      0.82 o 
  -2   1   6      246.29      264.83      5.44 o 
  -1   1   6      297.12      323.14      2.75 o 
   0   1   6      262.24      291.20      2.41 o 
   1   1   6       21.33       17.71      0.42 o 
   2   1   6      136.74      122.40      1.35 o 
   3   1   6      378.74      373.78      6.56 o 
   4   1   6        5.27        4.40      0.44 o 
   5   1   6       73.72       66.96      5.69 o 
   6   1   6        2.96        3.49      0.76 o 
  -8   2   6        0.27       -0.05      0.29 o 
  -7   2   6        2.22        2.18      0.35 o 
  -6   2   6        8.11        7.79      0.50 o 
  -5   2   6       42.73       42.33      1.36 o 
  -4   2   6      151.16      148.68      3.54 o 
  -3   2   6       95.17       97.32      1.97 o 
  -2   2   6       49.73       48.03      0.55 o 
  -1   2   6      192.18      197.44      2.10 o 
   0   2   6       62.65       66.24      1.03 o 
   1   2   6        5.54        5.83      0.29 o 
   2   2   6        6.47        6.76      0.36 o 
   3   2   6      237.76      228.73      5.37 o 
   4   2   6       23.76       19.84      1.35 o 
   5   2   6       27.61       26.56      1.70 o 
   6   2   6        0.34       -0.55      0.61 o 
  -8   3   6        0.40        1.56      0.43 o 
  -7   3   6        0.13        0.03      0.27 o 
  -6   3   6       47.52       49.18      0.97 o 
  -5   3   6        4.45        3.97      0.31 o 
  -4   3   6      523.87      521.01      5.48 o 
  -3   3   6      190.06      175.38      3.02 o 
  -2   3   6       27.78       42.24      1.79 o 
  -1   3   6        2.56        0.84      0.21 o 
   0   3   6       54.29       52.01      0.87 o 
   1   3   6       23.11       19.32      0.67 o 
   2   3   6       35.85       31.75      1.61 o 
   3   3   6       27.63       29.84      1.85 o 
   4   3   6        0.33       -0.94      1.12 o 
   5   3   6        0.11        1.09      1.34 o 
  -8   4   6        0.60        0.86      0.44 o 
  -7   4   6        0.37        0.47      0.36 o 
  -6   4   6        3.91        3.42      0.42 o 
  -5   4   6       34.77       31.83      1.72 o 
  -4   4   6       89.33       88.59      1.29 o 
  -3   4   6       96.94       90.33      1.70 o 
  -2   4   6       20.04       13.86      0.79 o 
  -1   4   6       65.76       72.31      0.85 o 
   0   4   6      105.94       70.78      0.85 o 
   1   4   6       84.09       79.01      1.14 o 
   2   4   6       90.54       85.68      2.61 o 
   3   4   6        0.26        0.73      1.00 o 
   4   4   6       22.57       29.53      2.16 o 
   5   4   6        0.56       -0.39      1.25 o 
  -8   5   6        1.60        1.46      0.51 o 
  -7   5   6        3.10        3.22      0.51 o 
  -6   5   6        7.71        6.62      0.53 o 
  -5   5   6        4.65        3.86      0.44 o 
  -4   5   6        0.17        0.08      0.29 o 
  -3   5   6       78.76       75.11      1.37 o 
  -2   5   6        0.60        0.18      0.49 o 
  -1   5   6        4.42        3.73      0.35 o 
   0   5   6      495.49      508.55      5.03 o 
   1   5   6      132.71      121.16      1.65 o 
   2   5   6       33.22       27.25      1.70 o 
   3   5   6        1.46        1.06      1.12 o 
   4   5   6        2.46        3.52      1.49 o 
   5   5   6        2.40        2.16      1.55 o 
  -7   6   6        0.61        0.00      0.41 o 
  -6   6   6       60.63       56.91      1.29 o 
  -5   6   6        5.63        4.33      0.55 o 
  -4   6   6        7.25        8.09      0.60 o 
  -3   6   6       13.97       15.47      0.73 o 
  -2   6   6       17.34       21.97      0.82 o 
  -1   6   6        2.35        3.11      0.50 o 
   0   6   6        6.02        6.22      0.40 o 
   1   6   6       73.64       72.10      1.15 o 
   2   6   6        5.15        2.98      0.53 o 
   3   6   6       15.11       12.24      0.91 o 
   4   6   6        0.02        0.35      0.52 o 
  -6   7   6       87.33       82.78      1.58 o 
  -5   7   6       15.18       11.70      0.61 o 
  -4   7   6       11.18       12.24      0.78 o 
  -3   7   6        4.16        3.25      0.55 o 
  -2   7   6       21.76       18.81      1.31 o 
  -1   7   6       12.62       13.46      1.28 o 
   0   7   6       15.92       14.37      0.92 o 
   1   7   6       14.48       13.50      0.96 o 
   2   7   6        5.06        7.34      1.04 o 
   3   7   6        1.66        2.44      0.99 o 
  -6   8   6        3.72        3.58      0.73 o 
  -5   8   6        0.04        0.12      0.34 o 
  -4   8   6        3.22        2.53      0.67 o 
  -3   8   6        2.98        2.92      1.00 o 
  -2   8   6        2.00        1.37      0.58 o 
  -1   8   6       11.94       10.94      1.40 o 
   0   8   6       18.33       18.78      0.76 o 
   1   8   6       21.25       20.47      1.03 o 
   2   8   6        7.55        7.83      0.87 o 
  -4   9   6        3.73        3.09      2.45 o 
  -3   9   6        3.23        4.47      1.28 o 
  -2   9   6       33.84       35.00      2.13 o 
  -1   9   6        2.21        2.67      0.79 o 
   0   9   6        8.52       10.51      0.74 o 
   1   9   6        0.16       -0.07      0.74 o 
  -3  -9   7        0.90        0.24      0.64 o 
  -2  -9   7        2.00        3.65      1.28 o 
  -1  -9   7        1.01        2.05      0.73 o 
   0  -9   7        6.24        8.19      1.01 o 
   1  -9   7        0.03        0.09      0.64 o 
  -5  -8   7        0.05        0.43      0.50 o 
  -4  -8   7        0.43        0.57      0.45 o 
  -3  -8   7        2.51        1.79      0.97 o 
  -2  -8   7        0.23        0.39      0.51 o 
  -1  -8   7        2.85        1.31      0.51 o 
   0  -8   7        0.84        0.08      0.54 o 
   1  -8   7        8.53        9.24      0.85 o 
   2  -8   7        4.76        5.42      0.71 o 
   3  -8   7        0.09        0.27      0.61 o 
  -6  -7   7        0.04        0.27      0.54 o 
  -5  -7   7        1.68        0.28      0.67 o 
  -4  -7   7       20.76       22.16      0.86 o 
  -3  -7   7        0.34        0.57      0.47 o 
  -2  -7   7        4.66        4.07      0.51 o 
  -1  -7   7        2.81        3.37      0.65 o 
   0  -7   7       25.70       30.90      1.02 o 
   1  -7   7       12.13       14.47      0.99 o 
   2  -7   7        3.56        3.46      1.46 o 
   3  -7   7        1.03        0.70      0.50 o 
   4  -7   7        3.42        2.78      1.30 o 
  -6  -6   7        1.43        0.79      0.52 o 
  -5  -6   7       25.01       26.41      0.86 o 
  -4  -6   7       53.61       56.22      1.84 o 
  -3  -6   7      113.33      116.39      1.65 o 
  -2  -6   7       29.76       31.14      0.70 o 
  -1  -6   7       14.29       13.48      0.74 o 
   0  -6   7       21.24       22.78      0.93 o 
   1  -6   7        2.70        3.71      0.50 o 
   2  -6   7        8.78        9.44      0.63 o 
   3  -6   7        0.18        0.27      0.43 o 
   4  -6   7        6.94        9.82      1.94 o 
  -7  -5   7        1.58        1.15      0.36 o 
  -6  -5   7        0.54        0.51      0.28 o 
  -5  -5   7       18.79       21.55      0.58 o 
  -4  -5   7       49.20       51.54      1.33 o 
  -3  -5   7      113.75      128.17      1.74 o 
  -2  -5   7        0.99        0.84      0.43 o 
  -1  -5   7       26.57       30.52      0.76 o 
   0  -5   7        4.35        4.16      0.48 o 
   1  -5   7        5.40        5.75      0.55 o 
   2  -5   7        0.03        0.06      0.37 o 
   3  -5   7        0.19        1.05      0.50 o 
   4  -5   7        0.34        0.42      0.47 o 
   5  -5   7        0.00       -0.23      0.41 o 
  -7  -4   7        1.56        2.44      0.43 o 
  -6  -4   7        3.21        3.65      0.36 o 
  -5  -4   7       11.20       13.02      0.56 o 
  -4  -4   7        0.56        0.59      0.32 o 
  -3  -4   7       29.41       30.62      0.55 o 
  -2  -4   7       15.56       14.98      0.85 o 
  -1  -4   7       75.32       72.07      1.63 o 
   0  -4   7       51.97       53.85      1.26 o 
   1  -4   7       12.42       10.85      0.56 o 
   2  -4   7       11.12        8.88      0.62 o 
   3  -4   7        2.68        2.30      0.59 o 
   4  -4   7       11.49       12.23      0.85 o 
   5  -4   7        0.02       -0.26      0.47 o 
  -8  -3   7        0.62        0.71      0.39 o 
  -7  -3   7        2.04        3.40      0.40 o 
  -6  -3   7        0.25        0.30      0.26 o 
  -5  -3   7        0.00        0.11      0.20 o 
  -4  -3   7       10.32       11.69      0.36 o 
  -3  -3   7        2.20        1.62      0.29 o 
  -2  -3   7      164.65      176.13      1.78 o 
  -1  -3   7      105.75      100.92      1.24 o 
   0  -3   7       94.17       94.65      2.37 o 
   1  -3   7        1.54        0.93      0.39 o 
   2  -3   7        2.04        3.76      0.50 o 
   3  -3   7       56.71       52.88      1.17 o 
   4  -3   7       46.33       42.09      1.10 o 
   5  -3   7        0.12       -0.14      0.42 o 
  -8  -2   7        0.04        0.33      0.32 o 
  -7  -2   7        7.58        6.94      0.41 o 
  -6  -2   7        0.40        0.43      0.23 o 
  -5  -2   7      126.65      129.95      2.95 o 
  -4  -2   7        5.36        5.76      0.24 o 
  -3  -2   7        6.11        4.92      0.29 o 
  -2  -2   7       53.16       58.13      0.81 o 
  -1  -2   7        0.62        0.15      0.19 o 
   0  -2   7        5.05        4.71      0.36 o 
   1  -2   7       29.79       27.81      0.76 o 
   2  -2   7       20.61       22.44      0.69 o 
   3  -2   7      158.31      148.97      2.12 o 
   4  -2   7        4.26        3.69      0.57 o 
   5  -2   7        2.82        2.51      0.76 o 
  -8  -1   7        0.01       -0.09      0.26 o 
  -7  -1   7       11.18       11.48      0.81 o 
  -6  -1   7        0.27        0.50      0.20 o 
  -5  -1   7       28.76       30.51      1.38 o 
  -4  -1   7        4.06        7.78      1.06 o 
  -3  -1   7        7.84       12.41      0.60 o 
  -2  -1   7        7.97        5.60      0.20 o 
  -1  -1   7       69.86       75.74      0.72 o 
   0  -1   7        5.18        6.79      0.42 o 
   1  -1   7        2.16        1.94      0.32 o 
   2  -1   7      104.40       95.68      1.09 o 
   3  -1   7        8.25        9.81      0.66 o 
   4  -1   7        0.14        0.42      0.36 o 
   5  -1   7        1.39        0.74      0.50 o 
  -8   0   7        0.00        0.09      0.40 o 
  -7   0   7        6.01        6.31      1.75 o 
  -6   0   7        1.77        1.30      0.21 o 
  -5   0   7        8.40        7.90      1.22 o 
  -4   0   7       11.91        9.66      1.15 o 
  -3   0   7      234.38      238.62      4.59 o 
  -2   0   7      121.67      127.40      1.45 o 
  -1   0   7       28.79       37.66      0.49 o 
   0   0   7       69.33       55.97      0.70 o 
   1   0   7       58.77       54.08      0.90 o 
   2   0   7      174.07      161.65      1.83 o 
   3   0   7        7.06        7.35      0.50 o 
   4   0   7        5.47        4.65      0.57 o 
   5   0   7        0.96        0.97      0.45 o 
  -8   1   7        1.47        1.12      0.65 o 
  -7   1   7        9.12        8.21      0.52 o 
  -6   1   7        1.85        1.60      0.25 o 
  -5   1   7       20.11       19.96      1.52 o 
  -4   1   7       50.09       54.38      1.43 o 
  -3   1   7      128.07      140.85      2.49 o 
  -2   1   7       54.83       64.03      0.57 o 
  -1   1   7       21.56       19.53      0.43 o 
   0   1   7       38.67       38.50      0.93 o 
   1   1   7      920.57      853.41     11.26 o 
   2   1   7       13.22       11.89      0.64 o 
   3   1   7      165.22      164.64      2.19 o 
   4   1   7        1.78        1.83      0.61 o 
   5   1   7        2.64        2.38      0.39 o 
  -8   2   7        6.17        5.53      1.66 o 
  -7   2   7       11.22       10.15      0.83 o 
  -6   2   7       64.66       57.32      3.63 o 
  -5   2   7       21.83       23.24      1.64 o 
  -4   2   7        2.75        3.28      0.61 o 
  -3   2   7       45.51       48.79      1.73 o 
  -2   2   7        7.67        7.08      0.22 o 
  -1   2   7        1.73        1.68      0.40 o 
   0   2   7       17.08       14.66      0.43 o 
   1   2   7      411.73      399.91      3.75 o 
   2   2   7       18.42       17.76      0.54 o 
   3   2   7      122.16      110.22      6.06 o 
   4   2   7        0.01        0.00      0.20 o 
   5   2   7        2.66        1.97      0.61 o 
  -8   3   7        3.44        1.79      0.62 o 
  -7   3   7        0.00        0.02      0.20 o 
  -6   3   7       98.86       87.82      5.29 o 
  -5   3   7       29.69       31.19      0.50 o 
  -4   3   7        2.64        3.46      0.47 o 
  -3   3   7       54.35       53.44      1.28 o 
  -2   3   7        2.07        4.09      0.30 o 
  -1   3   7       22.05       19.14      0.47 o 
   0   3   7      118.94      120.73      1.47 o 
   1   3   7       28.65       27.43      0.71 o 
   2   3   7        0.17        0.91      0.85 o 
   3   3   7       30.45       35.67      2.01 o 
   4   3   7        2.25        3.80      0.85 o 
   5   3   7        0.51        0.36      0.76 o 
  -8   4   7        2.21        2.19      0.91 o 
  -7   4   7        4.51        3.98      0.94 o 
  -6   4   7       11.35       11.08      0.48 o 
  -5   4   7       57.12       54.67      1.64 o 
  -4   4   7        7.37        7.17      0.43 o 
  -3   4   7       74.17       68.06      1.55 o 
  -2   4   7       98.96       90.43      1.06 o 
  -1   4   7      103.93       96.67      1.16 o 
   0   4   7       38.89       29.76      0.64 o 
   1   4   7       31.57       39.61      1.85 o 
   2   4   7       52.51       46.88      2.07 o 
   3   4   7        1.03        0.03      0.85 o 
   4   4   7        6.83        7.99      1.64 o 
   5   4   7       10.25       14.64      1.37 o 
  -7   5   7        1.56        0.62      0.35 o 
  -6   5   7        2.18        1.85      0.35 o 
  -5   5   7        5.52        6.04      0.42 o 
  -4   5   7        2.32        1.34      0.49 o 
  -3   5   7        3.49        4.78      0.49 o 
  -2   5   7      192.86      180.60      2.09 o 
  -1   5   7      132.94      117.78      1.44 o 
   0   5   7        2.15        1.06      0.26 o 
   1   5   7       26.49       20.20      0.65 o 
   3   5   7       27.83       28.04      2.10 o 
   4   5   7       11.58       14.80      1.97 o 
  -7   6   7        2.62        1.27      0.44 o 
  -6   6   7        2.68        1.66      0.43 o 
  -5   6   7        8.57       11.36      1.11 o 
  -4   6   7        1.32        0.76      0.58 o 
  -3   6   7        7.26        7.66      0.85 o 
  -2   6   7       35.52       33.68      0.98 o 
  -1   6   7       96.46       87.49      1.07 o 
   0   6   7        7.61        4.63      0.45 o 
   1   6   7       26.70       25.75      0.56 o 
   2   6   7        2.86        3.98      0.55 o 
   3   6   7        0.04       -0.17      0.52 o 
  -6   7   7        4.38        2.19      0.54 o 
  -5   7   7       10.85       12.31      0.72 o 
  -4   7   7       12.84       12.00      1.06 o 
  -3   7   7       35.06       33.69      1.52 o 
  -2   7   7        4.56        4.47      0.49 o 
  -1   7   7       22.72       19.88      1.12 o 
   0   7   7        3.17        2.44      0.37 o 
   1   7   7        0.36        0.35      0.23 o 
   2   7   7        1.93        3.13      0.69 o 
   3   7   7       18.96       24.05      1.63 o 
  -5   8   7        0.00        0.13      0.44 o 
  -4   8   7        1.23        1.64      0.55 o 
  -3   8   7        2.09        1.73      0.91 o 
  -2   8   7       15.77       16.80      1.43 o 
  -1   8   7       21.89       19.52      0.75 o 
   0   8   7        0.16        0.53      0.38 o 
   1   8   7        2.55        3.35      0.71 o 
   2   8   7       16.61       16.66      1.11 o 
  -4   9   7       10.08       10.54      1.40 o 
  -3   9   7        0.51        1.09      1.03 o 
  -2   9   7       21.52       23.79      1.88 o 
  -1   9   7        0.03       -0.41      0.56 o 
   0   9   7       27.34       29.94      1.58 o 
  -2  -9   8        3.57        4.70      1.59 o 
  -1  -9   8        0.06       -0.13      0.66 o 
   0  -9   8        0.14       -0.50      1.06 o 
  -4  -8   8        0.00        0.47      0.64 o 
  -3  -8   8        1.30        0.66      0.54 o 
  -2  -8   8        0.05        0.69      0.39 o 
  -1  -8   8        6.52        6.80      0.79 o 
   0  -8   8        3.42        3.86      0.68 o 
   1  -8   8        0.13       -0.21      0.44 o 
   2  -8   8        0.04        0.09      0.44 o 
  -5  -7   8        0.61        0.28      0.47 o 
  -4  -7   8        4.12        3.59      0.76 o 
  -3  -7   8        0.42        0.21      0.43 o 
  -2  -7   8        6.06        7.08      0.72 o 
  -1  -7   8       11.09       12.69      0.81 o 
   0  -7   8        5.96        7.17      0.60 o 
   1  -7   8        1.94        1.16      0.85 o 
   2  -7   8        9.04       11.79      3.69 o 
   3  -7   8        4.77        3.94      1.50 o 
  -6  -6   8       16.70       14.88      0.85 o 
  -5  -6   8       48.03       46.54      1.16 o 
  -4  -6   8       11.61       14.29      0.92 o 
  -3  -6   8       33.64       33.41      0.71 o 
  -2  -6   8       20.45       23.02      0.85 o 
  -1  -6   8        1.43        2.23      0.58 o 
   0  -6   8       11.97       13.26      0.84 o 
   1  -6   8        0.16        0.33      0.37 o 
   2  -6   8        8.50       11.93      0.83 o 
   3  -6   8        1.38        0.94      0.57 o 
   4  -6   8        0.23       -0.18      0.53 o 
  -7  -5   8        4.52        4.09      1.43 o 
  -6  -5   8        7.30        5.85      0.52 o 
  -5  -5   8       17.67       20.75      0.53 o 
  -4  -5   8        0.51        0.73      0.47 o 
  -3  -5   8        9.98       10.38      0.74 o 
  -2  -5   8        5.16        5.82      0.36 o 
  -1  -5   8        8.06        9.23      0.50 o 
   0  -5   8        0.19       -0.02      0.38 o 
   1  -5   8        4.90        3.49      0.51 o 
   2  -5   8        0.23        0.52      0.38 o 
   3  -5   8        0.63        0.51      0.61 o 
   4  -5   8        1.04        1.01      0.75 o 
  -7  -4   8        2.51        2.31      0.77 o 
  -6  -4   8        0.21        0.52      0.40 o 
  -5  -4   8        0.01        0.30      0.24 o 
  -4  -4   8        1.66        1.97      0.36 o 
  -3  -4   8       41.81       40.95      0.80 o 
  -2  -4   8       17.93       20.81      0.74 o 
  -1  -4   8       17.70       16.24      0.64 o 
   0  -4   8       43.75       41.50      0.97 o 
   1  -4   8        0.08        0.46      0.33 o 
   2  -4   8       35.41       34.06      0.95 o 
   3  -4   8        2.21        2.06      0.51 o 
   4  -4   8        0.08        1.01      0.70 o 
  -8  -3   8        0.69       -0.18      0.85 o 
  -7  -3   8        2.32        2.25      0.56 o 
  -6  -3   8        4.79        5.66      0.38 o 
  -5  -3   8        0.39        0.00      0.18 o 
  -4  -3   8       48.30       54.76      1.62 o 
  -3  -3   8       14.09       14.21      0.44 o 
  -2  -3   8      119.47      126.15      2.44 o 
  -1  -3   8        0.03       -0.08      0.27 o 
   0  -3   8       21.38       29.31      0.83 o 
   1  -3   8      111.09       94.59      1.65 o 
   2  -3   8       83.81       71.40      2.11 o 
   3  -3   8        3.71        3.38      0.56 o 
   4  -3   8        0.09        0.25      0.44 o 
   5  -3   8        0.90        1.28      0.66 o 
  -8  -2   8        0.37       -0.27      0.91 o 
  -7  -2   8       21.62       20.57      0.97 o 
  -6  -2   8        2.62        1.39      0.20 o 
  -5  -2   8        4.28        3.71      0.17 o 
  -4  -2   8       17.93       21.00      1.08 o 
  -3  -2   8       13.62       12.14      0.58 o 
  -2  -2   8        3.37        4.02      0.24 o 
  -1  -2   8       14.82       12.34      0.37 o 
   0  -2   8       23.43       23.57      0.68 o 
   1  -2   8      151.90      136.06      3.51 o 
   2  -2   8        9.92        9.47      0.44 o 
   3  -2   8        0.05        0.12      0.46 o 
   4  -2   8        3.08        2.76      0.50 o 
   5  -2   8        0.13        0.56      0.50 o 
  -8  -1   8        0.02       -0.09      0.52 o 
  -7  -1   8        4.39        3.89      0.27 o 
  -6  -1   8       12.50       14.07      1.52 o 
  -5  -1   8        0.95        1.22      0.94 o 
  -4  -1   8        4.70        6.23      1.12 o 
  -3  -1   8       22.42       25.89      0.84 o 
  -2  -1   8        0.06        0.16      0.11 o 
  -1  -1   8        0.10        0.35      0.28 o 
   0  -1   8       51.72       47.33      0.66 o 
   1  -1   8       71.55       71.10      1.02 o 
   2  -1   8        5.32        6.97      0.52 o 
   3  -1   8        4.95        4.03      0.51 o 
   4  -1   8        9.70       10.21      0.62 o 
   5  -1   8        3.57        3.72      0.63 o 
  -8   0   8        0.91        0.73      0.67 o 
  -7   0   8        0.29        0.24      0.55 o 
  -6   0   8        6.10        7.44      0.85 o 
  -5   0   8       20.16       23.46      1.64 o 
  -4   0   8       52.44       53.84      1.46 o 
  -3   0   8        7.30        9.11      0.73 o 
  -2   0   8        4.65        3.87      0.39 o 
  -1   0   8       80.78       73.80      0.75 o 
   0   0   8      439.60      416.05      3.46 o 
   1   0   8       19.86       20.08      0.49 o 
   2   0   8       14.76       13.19      0.54 o 
   3   0   8        0.97        1.03      0.46 o 
   4   0   8       16.35       18.63      1.50 o 
   5   0   8        2.61        2.28      0.54 o 
  -8   1   8        0.49       -0.06      0.58 o 
  -7   1   8        2.31        2.64      0.79 o 
  -6   1   8        1.87        2.25      0.73 o 
  -5   1   8       29.65       31.99      1.91 o 
  -4   1   8       18.01       19.51      0.97 o 
  -3   1   8        1.23        1.15      0.52 o 
  -2   1   8       94.60       88.59      1.10 o 
  -1   1   8      847.86      808.23     10.69 o 
   0   1   8        7.26        7.97      0.39 o 
   1   1   8      359.17      362.06      3.44 o 
   2   1   8        1.91        2.73      0.45 o 
   3   1   8        0.14        0.41      0.40 o 
   4   1   8       19.25       19.40      1.88 o 
   5   1   8        4.10        5.29      1.73 o 
  -8   2   8        6.99        5.65      1.00 o 
  -7   2   8        5.59        6.08      0.97 o 
  -6   2   8        0.43        0.49      0.64 o 
  -5   2   8       42.93       49.77      2.28 o 
  -4   2   8        2.34        3.49      0.70 o 
  -3   2   8       14.88       11.58      1.25 o 
  -2   2   8        0.48        0.51      0.18 o 
  -1   2   8      378.39      389.92      9.65 o 
   0   2   8       44.74       45.71      0.66 o 
   1   2   8       74.88       70.36      1.11 o 
   2   2   8        0.02        0.15      0.27 o 
   3   2   8        0.19        0.14      0.26 o 
   4   2   8        0.85        1.47      0.43 o 
   5   2   8        1.53        2.27      0.81 o 
  -8   3   8       16.13       20.60      2.25 o 
  -7   3   8        6.49        9.30      1.09 o 
  -6   3   8        0.64        1.43      1.22 o 
  -5   3   8        0.30        0.79      1.03 o 
  -4   3   8        0.53        0.97      0.58 o 
  -3   3   8        2.29        2.49      0.25 o 
  -2   3   8       66.38       57.96      1.55 o 
  -1   3   8       45.42       44.99      0.70 o 
   0   3   8       67.37       71.64      1.19 o 
   1   3   8       26.48       31.95      0.65 o 
   2   3   8       13.52       14.86      1.37 o 
   3   3   8        0.43        0.94      0.64 o 
   4   3   8        3.87        5.13      1.52 o 
  -7   4   8        4.36        6.59      1.67 o 
  -6   4   8        0.83        0.58      0.24 o 
  -5   4   8        7.00        5.92      0.50 o 
  -4   4   8       30.79       27.88      0.99 o 
  -3   4   8       31.04       26.76      0.66 o 
  -2   4   8      110.16      107.88      1.22 o 
  -1   4   8       38.48       44.18      0.76 o 
   0   4   8       18.27       18.46      0.69 o 
   1   4   8        1.40        1.46      0.38 o 
   2   4   8       34.30       34.70      1.91 o 
   3   4   8       18.56       20.39      1.22 o 
   4   4   8       10.76       12.27      1.22 o 
  -7   5   8        0.92        2.13      0.91 o 
  -6   5   8        0.10        0.25      0.24 o 
  -5   5   8        0.06        0.23      0.43 o 
  -4   5   8       61.61       56.69      2.16 o 
  -3   5   8      166.00      161.77      3.25 o 
  -2   5   8       33.25       27.04      0.65 o 
  -1   5   8       33.21       26.14      0.65 o 
   0   5   8        9.59        5.08      0.38 o 
   1   5   8       33.76       30.11      0.69 o 
   2   5   8       19.48       18.14      1.67 o 
   3   5   8       30.24       33.39      2.31 o 
  -6   6   8        0.22        0.56      0.32 o 
  -5   6   8        0.08        0.17      0.34 o 
  -4   6   8       11.83       12.21      0.73 o 
  -3   6   8       20.57       22.79      1.63 o 
  -2   6   8        0.17       -0.13      0.25 o 
  -1   6   8       21.10       22.04      0.57 o 
   0   6   8        1.06        0.41      0.33 o 
   1   6   8       10.08       11.64      0.55 o 
   2   6   8       21.02       23.36      1.06 o 
   3   6   8        0.35        1.81      0.98 o 
  -6   7   8        1.09        0.14      0.37 o 
  -5   7   8        1.18        1.00      0.61 o 
  -4   7   8        2.08        2.86      0.40 o 
  -3   7   8       22.54       20.14      1.09 o 
  -2   7   8       13.12       13.50      0.52 o 
  -1   7   8        1.55        0.69      0.33 o 
   0   7   8       36.19       38.29      0.79 o 
   1   7   8       22.14       25.14      1.05 o 
   2   7   8        6.15        8.23      0.85 o 
  -5   8   8        1.70        1.40      0.76 o 
  -4   8   8       11.41       12.49      1.22 o 
  -3   8   8       28.89       27.44      1.58 o 
  -2   8   8        8.52       10.03      0.80 o 
  -1   8   8        6.28        6.44      0.94 o 
   0   8   8       12.03       11.62      0.64 o 
  -3  -8   9        1.78        1.59      1.01 o 
  -2  -8   9        6.01        7.16      1.14 o 
  -1  -8   9        0.08        0.28      0.44 o 
   0  -8   9        0.18        0.30      0.59 o 
  -5  -7   9        2.08        0.30      0.56 o 
  -4  -7   9        2.90        2.25      1.43 o 
  -3  -7   9        8.07        8.41      0.77 o 
  -2  -7   9        0.41        0.71      0.36 o 
  -1  -7   9        1.35        1.93      0.45 o 
   0  -7   9       13.39       15.53      0.90 o 
   1  -7   9        3.67        0.90      1.19 o 
   2  -7   9        1.93        0.57      0.56 o 
  -6  -6   9        2.57        2.26      0.52 o 
  -5  -6   9       10.36        4.98      2.73 o 
  -4  -6   9        2.34        1.73      1.56 o 
  -3  -6   9        0.20        0.65      0.33 o 
  -2  -6   9       11.42       11.74      0.61 o 
  -1  -6   9        0.26        0.00      0.33 o 
   0  -6   9        1.32        1.91      0.44 o 
   1  -6   9        6.32        6.77      1.97 o 
   2  -6   9        1.32        0.70      0.70 o 
   3  -6   9        1.10        0.18      0.52 o 
  -6  -5   9        0.39        0.29      0.28 o 
  -5  -5   9       11.28       10.51      0.41 o 
  -4  -5   9        0.90        0.41      0.85 o 
  -3  -5   9        2.86        2.88      0.38 o 
  -2  -5   9        7.62        7.52      0.58 o 
  -1  -5   9        4.31        3.38      0.46 o 
   0  -5   9        3.13        4.79      0.49 o 
   1  -5   9        0.56        0.67      0.44 o 
   2  -5   9        2.56        2.21      1.29 o 
   3  -5   9        0.09        0.38      0.54 o 
  -7  -4   9        0.00        0.18      0.91 o 
  -6  -4   9        0.07        0.15      0.24 o 
  -5  -4   9        6.29        5.81      0.37 o 
  -4  -4   9        7.11        6.51      0.49 o 
  -3  -4   9       25.94       25.41      1.13 o 
  -2  -4   9        5.97        4.92      0.49 o 
  -1  -4   9        0.26        0.68      0.35 o 
   0  -4   9       43.74       39.16      1.05 o 
   1  -4   9        1.42        2.15      0.47 o 
   2  -4   9        0.01       -0.01      0.41 o 
   3  -4   9        2.74        1.17      0.45 o 
   4  -4   9        2.10        3.21      0.69 o 
  -7  -3   9        0.51       -0.06      0.49 o 
  -6  -3   9        4.46        4.07      0.58 o 
  -5  -3   9       10.65       10.70      1.02 o 
  -4  -3   9       19.48       22.06      1.19 o 
  -3  -3   9        3.05        3.63      0.28 o 
  -2  -3   9        3.70        3.56      0.50 o 
  -1  -3   9       87.82       76.85      1.55 o 
   0  -3   9       60.95       48.06      1.46 o 
   1  -3   9        0.06        0.69      0.47 o 
   2  -3   9        0.11        0.08      0.29 o 
   3  -3   9        0.46       -0.57      0.65 o 
   4  -3   9        2.61        3.46      0.56 o 
  -7  -2   9        2.65        0.12      0.94 o 
  -6  -2   9        6.96       11.67      0.97 o 
  -5  -2   9        0.07       -0.21      0.85 o 
  -4  -2   9        0.13        0.56      0.67 o 
  -3  -2   9        1.80        1.83      0.17 o 
  -2  -2   9        1.34        1.94      0.28 o 
  -1  -2   9      129.87      119.54      2.62 o 
   0  -2   9       52.49       55.63      1.47 o 
   1  -2   9        3.29        2.46      0.52 o 
   2  -2   9        8.47        7.43      0.68 o 
   3  -2   9        1.01        1.21      0.47 o 
   4  -2   9        0.91        0.66      0.35 o 
  -8  -1   9        1.59        0.52      1.06 o 
  -7  -1   9        0.40        0.33      0.97 o 
  -6  -1   9        0.48        0.12      0.52 o 
  -5  -1   9       17.52       19.87      1.67 o 
  -4  -1   9        0.77        0.43      0.55 o 
  -3  -1   9        3.16        2.79      0.47 o 
  -2  -1   9      110.25      102.94      1.90 o 
  -1  -1   9       68.15       69.50      0.85 o 
   0  -1   9        0.90        1.52      0.37 o 
   1  -1   9       13.76       12.50      0.65 o 
   2  -1   9       20.06       22.38      0.70 o 
   3  -1   9        4.50        4.37      0.69 o 
   4  -1   9        6.75        7.86      0.73 o 
  -8   0   9        0.19        0.09      0.97 o 
  -7   0   9        2.18        2.13      1.28 o 
  -6   0   9       12.21       12.12      1.64 o 
  -5   0   9        9.06       11.12      1.49 o 
  -4   0   9        3.44        3.40      0.70 o 
  -3   0   9      128.29      131.88      1.90 o 
  -2   0   9      170.03      162.30      2.78 o 
  -1   0   9       21.01       22.00      0.53 o 
   0   0   9       12.73       12.41      0.52 o 
   1   0   9        0.47       -0.10      0.27 o 
   2   0   9       34.91       35.82      0.95 o 
   3   0   9       30.03       31.16      2.18 o 
   4   0   9        7.76        8.47      0.69 o 
  -8   1   9        0.11       -0.36      1.15 o 
  -7   1   9        4.77        5.26      1.52 o 
  -6   1   9        6.51        9.21      1.58 o 
  -5   1   9        3.65        2.83      1.25 o 
  -4   1   9        9.54        9.24      0.88 o 
  -3   1   9      312.17      308.38      5.68 o 
  -2   1   9        5.27        5.31      0.23 o 
  -1   1   9      374.35      372.72      3.83 o 
   0   1   9       35.90       42.55      0.69 o 
   1   1   9       14.28       14.05      0.62 o 
   2   1   9       48.89       47.29      1.37 o 
   3   1   9        9.46        9.88      0.69 o 
   4   1   9        0.67        1.38      0.49 o 
  -8   2   9        0.18       -0.09      1.12 o 
  -7   2   9        5.40        9.30      1.76 o 
  -6   2   9        0.31        0.85      0.70 o 
  -5   2   9        1.22        2.25      1.22 o 
  -4   2   9        1.23        1.09      0.61 o 
  -3   2   9      168.97      181.99      3.49 o 
  -2   2   9        0.38        0.43      0.22 o 
  -1   2   9       48.12       44.14      0.92 o 
   0   2   9       17.92       13.95      0.46 o 
   1   2   9       11.15       10.93      0.96 o 
   2   2   9        2.99        2.51      1.16 o 
   3   2   9        2.67        3.60      1.16 o 
   4   2   9        0.23       -0.24      0.57 o 
  -7   3   9        0.15        0.64      0.76 o 
  -6   3   9        1.89        1.76      0.79 o 
  -5   3   9        0.58        0.39      1.03 o 
  -4   3   9       39.54       43.96      1.46 o 
  -3   3   9       79.50       78.81      1.16 o 
  -2   3   9        9.05       10.88      0.36 o 
  -1   3   9       36.39       42.60      0.67 o 
   0   3   9       10.03       13.56      0.51 o 
   1   3   9        4.98        3.17      2.92 o 
   2   3   9       11.30       11.61      1.37 o 
   3   3   9        3.81        5.32      1.34 o 
  -7   4   9        0.92        0.43      1.25 o 
  -6   4   9        5.91        5.32      1.58 o 
  -5   4   9       28.37       31.99      1.43 o 
  -4   4   9       28.83       28.21      1.49 o 
  -3   4   9        0.01        0.01      0.19 o 
  -2   4   9       43.48       40.23      0.69 o 
  -1   4   9        3.36        3.22      0.31 o 
   0   4   9       31.61       30.54      0.73 o 
   1   4   9       81.76       88.49      1.31 o 
   2   4   9       39.78       38.95      2.04 o 
   3   4   9        0.70        0.39      0.64 o 
  -7   5   9        0.01        0.46      0.79 o 
  -6   5   9       14.77       16.62      1.28 o 
  -5   5   9       20.52       21.49      2.40 o 
  -4   5   9       18.24       15.09      0.54 o 
  -3   5   9        6.81        5.11      0.37 o 
  -2   5   9       16.13       14.89      0.64 o 
  -1   5   9       25.77       24.22      0.65 o 
   0   5   9       79.93       76.88      1.19 o 
   1   5   9       22.12       22.32      0.67 o 
   2   5   9        0.03        0.70      1.00 o 
  -6   6   9        0.01       -0.27      1.15 o 
  -5   6   9       16.02       18.95      0.69 o 
  -4   6   9        0.14        0.19      0.20 o 
  -3   6   9        2.58        2.05      0.37 o 
  -2   6   9        1.86        3.29      0.43 o 
  -1   6   9       13.22       15.32      0.60 o 
   0   6   9        7.96        9.88      0.62 o 
   1   6   9        9.34       11.01      0.98 o 
   2   6   9        0.00        0.76      0.57 o 
  -5   7   9       10.91       10.18      0.82 o 
  -4   7   9        4.31        5.29      1.11 o 
  -3   7   9        2.21        3.13      0.37 o 
  -2   7   9        8.76       10.39      0.51 o 
  -1   7   9       27.68       30.39      0.84 o 
   0   7   9       16.49       14.45      0.67 o 
   1   7   9        0.36        0.35      0.51 o 
  -3   8   9        0.00        0.38      0.37 o 
  -2   8   9       16.86       16.93      0.97 o 
  -1   8   9       19.65       21.44      1.12 o 
  -4  -7  10        0.00        0.10      0.44 o 
  -3  -7  10        0.45        0.25      0.45 o 
  -2  -7  10        5.01        5.83      0.56 o 
  -1  -7  10        4.15        3.40      0.56 o 
   0  -7  10        1.02        0.75      0.62 o 
  -5  -6  10        0.16        0.28      0.27 o 
  -4  -6  10        3.76        3.11      0.57 o 
  -3  -6  10        2.20        1.93      0.42 o 
  -2  -6  10        2.54        3.88      0.56 o 
  -1  -6  10        3.40        2.82      0.41 o 
   0  -6  10        0.70        0.80      0.46 o 
   1  -6  10        0.88        0.38      0.48 o 
   2  -6  10        0.04        0.33      0.51 o 
  -6  -5  10        0.24        0.06      0.55 o 
  -5  -5  10        3.31        2.14      0.41 o 
  -4  -5  10        3.40        2.50      0.50 o 
  -3  -5  10        0.41       -0.07      0.27 o 
  -2  -5  10        0.04        0.20      0.31 o 
  -1  -5  10        0.47        0.33      0.24 o 
   0  -5  10        2.76        5.43      0.78 o 
   1  -5  10        0.71        0.21      0.53 o 
   2  -5  10        0.54        0.66      0.56 o 
  -6  -4  10        2.18        0.00      0.49 o 
  -5  -4  10        1.81        0.97      0.20 o 
  -4  -4  10        4.84        4.16      0.54 o 
  -3  -4  10        0.00        0.00      0.21 o 
  -2  -4  10       31.92       31.00      1.50 o 
  -1  -4  10        2.61        2.65      0.46 o 
   0  -4  10        2.22        2.21      0.52 o 
   1  -4  10        0.47       -0.06      0.36 o 
   2  -4  10        3.97        4.44      1.51 o 
   3  -4  10        3.84        4.12      0.52 o 
  -7  -3  10        0.64        0.03      0.88 o 
  -6  -3  10        0.39       -0.18      0.97 o 
  -5  -3  10        0.25        1.23      0.59 o 
  -4  -3  10        0.58        0.44      0.31 o 
  -3  -3  10       28.32       24.86      1.55 o 
  -2  -3  10       68.38       58.51      1.70 o 
  -1  -3  10        0.34        0.16      0.29 o 
   0  -3  10        5.46        4.93      0.54 o 
   1  -3  10        3.69        3.04      0.45 o 
   2  -3  10        4.07        4.46      0.57 o 
   3  -3  10        0.26        0.59      0.77 o 
  -7  -2  10        0.20       -0.21      1.03 o 
  -6  -2  10        0.73       -0.12      0.97 o 
  -5  -2  10        0.01        0.49      0.61 o 
  -4  -2  10        0.10        0.02      0.58 o 
  -3  -2  10       87.78       83.09      3.67 o 
  -2  -2  10        8.97        9.82      0.59 o 
  -1  -2  10        1.06        0.58      0.30 o 
   0  -2  10        4.66        2.78      0.41 o 
   1  -2  10        0.04        0.12      0.31 o 
   2  -2  10        2.91        3.20      0.61 o 
   3  -2  10        5.83        5.48      0.62 o 
  -7  -1  10        3.94        5.59      1.49 o 
  -6  -1  10        0.80        1.00      1.12 o 
  -5  -1  10        0.74        1.40      0.70 o 
  -4  -1  10       34.30       37.43      2.13 o 
  -3  -1  10       14.42       16.00      0.86 o 
  -2  -1  10        8.31       10.29      0.38 o 
  -1  -1  10       17.93       15.52      0.48 o 
   0  -1  10        9.91       12.36      0.59 o 
   1  -1  10       33.38       35.84      0.81 o 
   2  -1  10       19.43       19.68      0.87 o 
   3  -1  10        0.20        0.23      0.35 o 
  -7   0  10        1.68        1.88      1.34 o 
  -6   0  10        2.53        4.10      1.43 o 
  -5   0  10       23.77       24.85      1.31 o 
  -4   0  10       70.88       75.32      2.92 o 
  -3   0  10       14.51       13.34      1.49 o 
  -2   0  10       12.63       12.79      1.25 o 
  -1   0  10        0.23        0.46      0.23 o 
   0   0  10       99.90       99.08      3.16 o 
   1   0  10       24.26       23.28      0.78 o 
   2   0  10       18.97       19.64      0.61 o 
   3   0  10        0.41        0.27      0.40 o 
  -7   1  10        0.06        0.12      1.06 o 
  -6   1  10        1.05        1.52      1.31 o 
  -5   1  10      115.73      121.53      3.19 o 
  -4   1  10        1.72        2.34      1.28 o 
  -3   1  10      187.81      196.73      4.83 o 
  -2   1  10        2.41        4.43      0.21 o 
  -1   1  10        3.69        3.74      0.41 o 
   0   1  10       24.12       22.61      0.61 o 
   1   1  10       25.86       24.63      0.59 o 
   2   1  10        1.46        1.86      0.49 o 
   3   1  10        3.33        3.17      0.59 o 
  -7   2  10        0.43        0.30      1.22 o 
  -6   2  10        0.12        1.37      1.31 o 
  -5   2  10       60.83       72.46      3.16 o 
  -4   2  10        0.63        0.67      0.64 o 
  -3   2  10       54.32       51.89      1.58 o 
  -2   2  10        2.09        3.39      0.24 o 
  -1   2  10       15.90       14.56      0.62 o 
   0   2  10        4.33        4.24      0.54 o 
   1   2  10       20.07       24.60      0.92 o 
   2   2  10        1.79        2.53      0.56 o 
   3   2  10        2.34        2.30      0.56 o 
  -7   3  10        0.10       -0.49      0.79 o 
  -6   3  10       12.11       16.62      1.34 o 
  -5   3  10        7.64        9.54      1.61 o 
  -4   3  10        6.10        7.17      0.88 o 
  -3   3  10       51.99       53.62      1.80 o 
  -2   3  10       13.95       15.52      0.43 o 
  -1   3  10       11.04       13.02      0.44 o 
   0   3  10       55.10       52.97      1.11 o 
   1   3  10        0.00        0.09      0.64 o 
   2   3  10        2.00        1.67      0.61 o 
   3   3  10        5.49        7.20      1.55 o 
  -7   4  10        4.04        4.86      1.76 o 
  -6   4  10        0.33        0.79      1.28 o 
  -5   4  10        1.34        2.16      0.79 o 
  -4   4  10       21.40       23.97      1.88 o 
  -3   4  10        3.09        1.62      0.27 o 
  -2   4  10       46.42       46.00      0.76 o 
  -1   4  10       86.30       90.31      1.24 o 
   0   4  10       18.57       17.85      0.67 o 
   1   4  10        0.72        0.61      0.76 o 
   2   4  10        0.01        0.06      0.49 o 
  -6   5  10        1.92        0.85      0.79 o 
  -5   5  10        5.20        2.80      1.40 o 
  -4   5  10        9.11       10.88      0.97 o 
  -3   5  10       22.73       21.92      0.60 o 
  -2   5  10       20.48       19.64      0.64 o 
  -1   5  10       22.26       24.27      0.69 o 
   0   5  10        3.73        5.18      0.79 o 
   1   5  10        2.91        2.76      0.74 o 
  -4   6  10        0.02        0.30      0.94 o 
  -3   6  10        0.02        0.01      0.28 o 
  -2   6  10       28.30       28.56      0.74 o 
  -1   6  10       15.13       15.83      0.63 o 
   0   6  10        0.86        1.24      0.31 o 
   1   6  10        1.06        1.90      0.57 o 
  -3   7  10       34.62       34.25      0.98 o 
  -2   7  10       13.75       13.69      0.79 o 
  -1   7  10        0.57        0.61      0.54 o 
  -4  -6  11        0.14        1.49      1.37 o 
  -3  -6  11        0.26        0.40      0.36 o 
  -2  -6  11        0.75        1.07      0.44 o 
  -1  -6  11        0.98        1.18      0.42 o 
   0  -6  11        0.36        0.26      0.54 o 
  -5  -5  11        1.67        0.94      0.76 o 
  -4  -5  11        0.21        0.15      1.06 o 
  -3  -5  11        0.32        0.13      0.29 o 
  -2  -5  11        3.75        3.65      0.49 o 
  -1  -5  11        0.41       -0.09      0.27 o 
   0  -5  11        2.59        2.91      0.64 o 
   1  -5  11        7.90        8.14      0.63 o 
  -6  -4  11        2.72        1.40      1.22 o 
  -5  -4  11        0.32        0.68      0.83 o 
  -4  -4  11       13.69       13.01      0.96 o 
  -3  -4  11        2.75        2.16      0.62 o 
  -2  -4  11        0.42        0.39      0.28 o 
  -1  -4  11        1.40        0.49      0.36 o 
   0  -4  11        1.16        1.41      0.41 o 
   1  -4  11        4.78        4.78      0.72 o 
   2  -4  11        0.01        0.61      0.60 o 
  -6  -3  11        0.04        0.76      0.73 o 
  -5  -3  11        9.18       11.66      1.69 o 
  -4  -3  11       23.09       24.63      1.17 o 
  -3  -3  11        5.45        3.27      0.50 o 
  -2  -3  11        0.15       -0.06      0.23 o 
  -1  -3  11        5.40        5.96      0.50 o 
   0  -3  11        3.63        4.98      0.43 o 
   1  -3  11        3.76        2.96      0.61 o 
   2  -3  11        1.37        1.15      0.50 o 
  -6  -2  11        0.16        0.67      0.70 o 
  -5  -2  11       11.00       14.40      1.85 o 
  -4  -2  11        6.01        7.49      1.13 o 
  -3  -2  11        0.21        0.68      0.76 o 
  -2  -2  11        2.61        2.07      0.29 o 
  -1  -2  11        0.10       -0.29      0.30 o 
   0  -2  11       11.24       13.13      0.65 o 
   1  -2  11        2.67        3.10      0.47 o 
   2  -2  11        1.02        1.01      0.83 o 
  -7  -1  11        0.17        0.33      1.18 o 
  -6  -1  11        4.71        6.56      1.03 o 
  -5  -1  11       11.06       13.61      1.82 o 
  -4  -1  11        1.34        2.58      1.28 o 
  -3  -1  11       11.46       11.78      1.16 o 
  -2  -1  11       17.34       17.22      0.76 o 
  -1  -1  11       28.87       29.51      1.08 o 
   0  -1  11        8.40        9.40      0.59 o 
   1  -1  11        3.29        3.14      0.46 o 
   2  -1  11        1.13        0.68      0.42 o 
  -7   0  11        9.15        8.57      1.15 o 
  -6   0  11       22.65       26.22      2.31 o 
  -5   0  11       17.47       19.57      2.13 o 
  -4   0  11        1.60        2.52      1.31 o 
  -3   0  11        0.43        0.27      0.94 o 
  -2   0  11       27.77       23.91      0.68 o 
  -1   0  11       21.31       18.43      0.63 o 
   0   0  11       37.63       39.52      1.02 o 
   1   0  11        3.21        1.68      0.51 o 
   2   0  11        4.54        4.60      0.66 o 
  -7   1  11       22.49       28.16      1.76 o 
  -6   1  11        0.22        0.49      1.31 o 
  -5   1  11      103.29      103.06      2.98 o 
  -4   1  11        3.80        5.86      1.52 o 
  -3   1  11        8.57        2.43      1.22 o 
  -2   1  11       34.53       34.17      1.03 o 
  -1   1  11       25.06       24.11      0.70 o 
   0   1  11        6.14        7.93      0.55 o 
   1   1  11        0.98        0.83      0.36 o 
   2   1  11       10.22       11.27      0.77 o 
  -7   2  11       11.50       15.98      2.37 o 
  -6   2  11        2.23        2.58      1.52 o 
  -5   2  11        4.06        4.22      0.94 o 
  -4   2  11        3.38        3.77      1.31 o 
  -3   2  11        5.14        4.92      1.31 o 
  -2   2  11        4.32        5.58      0.27 o 
  -1   2  11       24.18       29.38      0.84 o 
   0   2  11        0.40        0.44      0.33 o 
   1   2  11        0.01        0.21      0.43 o 
   2   2  11       17.12       17.22      0.69 o 
  -6   3  11        4.53        5.83      1.09 o 
  -5   3  11        5.49        6.71      1.64 o 
  -4   3  11        4.37        4.28      0.85 o 
  -3   3  11       11.19       11.97      0.91 o 
  -2   3  11       18.03       17.04      0.45 o 
  -1   3  11        0.12        0.45      0.31 o 
   0   3  11       18.02       17.90      0.81 o 
   1   3  11       16.21       19.78      1.43 o 
   2   3  11       16.73       18.41      1.12 o 
  -6   4  11        3.00        4.41      1.67 o 
  -5   4  11        0.43        0.58      0.70 o 
  -4   4  11       14.23       12.15      1.64 o 
  -3   4  11       19.39       22.57      1.70 o 
  -2   4  11       42.47       44.94      1.29 o 
  -1   4  11        1.22        0.76      0.35 o 
   0   4  11        0.33        0.64      0.38 o 
   1   4  11       43.94       45.51      2.04 o 
  -4   5  11       10.00       10.60      1.03 o 
  -3   5  11       35.18       41.68      1.46 o 
  -2   5  11        0.35        0.80      0.33 o 
  -1   5  11        4.21        4.28      0.47 o 
   0   5  11       23.06       22.70      0.58 o 
  -2   6  11        0.18        0.13      0.22 o 
  -1   6  11        1.42        2.05      0.47 o 
  -4  -5  12        0.77        1.64      0.91 o 
  -3  -5  12        0.00       -0.88      0.88 o 
  -2  -5  12        0.10       -0.01      0.37 o 
  -1  -5  12        6.19        5.52      0.65 o 
  -5  -4  12        0.00        0.15      0.55 o 
  -4  -4  12        0.22        0.55      0.63 o 
  -3  -4  12        3.58        3.43      1.52 o 
  -2  -4  12        1.57        1.42      0.42 o 
  -1  -4  12        3.68        3.14      0.51 o 
   0  -4  12        0.12        0.82      0.44 o 
  -5  -3  12        0.44        1.12      0.76 o 
  -4  -3  12        0.59        0.64      0.62 o 
  -3  -3  12        3.28        1.96      1.34 o 
  -2  -3  12        3.11        2.74      0.53 o 
  -1  -3  12        2.63        1.70      0.34 o 
   0  -3  12        0.23        0.19      0.32 o 
   1  -3  12        1.03        1.33      0.50 o 
  -6  -2  12        2.90        2.83      1.55 o 
  -5  -2  12        0.39       -0.18      0.67 o 
  -4  -2  12        0.42        1.03      0.63 o 
  -3  -2  12        0.57        0.65      0.78 o 
  -2  -2  12        0.80        0.98      0.29 o 
  -1  -2  12        3.44        4.77      0.41 o 
   0  -2  12        5.78        7.08      1.48 o 
   1  -2  12        1.10        1.27      0.55 o 
  -6  -1  12        0.01        1.09      1.34 o 
  -5  -1  12        2.19        2.58      1.43 o 
  -4  -1  12        4.29        5.29      0.94 o 
  -3  -1  12        4.86        4.50      0.71 o 
  -2  -1  12       17.12       18.44      1.28 o 
  -1  -1  12        3.27        2.99      0.40 o 
   0  -1  12        1.25        1.73      0.43 o 
   1  -1  12        0.06        0.08      0.33 o 
  -6   0  12        0.05        0.49      0.79 o 
  -5   0  12        3.56        3.89      1.64 o 
  -4   0  12       14.08       13.79      1.15 o 
  -3   0  12       17.53       18.29      1.18 o 
  -2   0  12       17.49       18.01      1.63 o 
  -1   0  12        4.17        3.11      0.65 o 
   0   0  12       12.29       14.10      1.12 o 
   1   0  12        2.00        2.75      0.57 o 
  -6   1  12        4.30        3.52      1.03 o 
  -5   1  12        2.34        1.85      1.46 o 
  -4   1  12        9.53       11.09      1.76 o 
  -3   1  12        9.79       11.85      1.58 o 
  -2   1  12        1.10        1.88      1.06 o 
  -1   1  12        2.18        2.62      0.36 o 
   0   1  12        2.34        2.42      0.61 o 
   1   1  12       11.63       13.42      0.73 o 
  -6   2  12        0.77        1.64      1.52 o 
  -5   2  12        6.70        5.77      1.00 o 
  -4   2  12        1.05        1.55      1.28 o 
  -3   2  12        7.21        8.51      1.43 o 
  -2   2  12        5.77        6.90      1.25 o 
  -1   2  12        0.00       -0.20      0.37 o 
   0   2  12       35.52       34.85      1.46 o 
   1   2  12       12.89       14.46      0.88 o 
  -5   3  12        0.70        0.73      1.25 o 
  -4   3  12       10.16       10.79      1.03 o 
  -3   3  12        7.26        7.87      0.91 o 
  -2   3  12        3.36        3.95      1.09 o 
  -1   3  12       14.76       16.82      0.61 o 
   0   3  12       24.25       20.72     11.50 o 
  -2   4  12        0.00        0.64      0.85 o 
  -1   4  12       41.18       43.76      0.93 o 
  -4  -3  13        0.61        1.32      0.73 o 
  -3  -3  13        0.27        0.91      1.34 o 
  -2  -3  13        2.39        1.22      1.40 o 
  -1  -3  13        1.04        1.13      0.42 o 
  -4  -2  13        0.43        0.76      0.67 o 
  -3  -2  13        4.54        5.05      0.70 o 
  -2  -2  13        1.07        0.27      1.12 o 
  -1  -2  13        1.29        1.45      0.53 o 
  -5  -1  13        4.19        3.98      1.00 o 
  -4  -1  13        3.82        3.92      1.49 o 
  -3  -1  13        0.65        0.38      0.61 o 
  -2  -1  13        1.33        1.53      0.53 o 
  -1  -1  13        0.13        0.33      0.43 o 
  -5   0  13        1.00        0.85      0.85 o 
  -4   0  13        5.30        7.02      1.03 o 
  -3   0  13        2.01        2.46      1.31 o 
  -2   0  13        1.98        2.39      0.56 o 
  -1   0  13        1.53        2.76      1.25 o 
  -5   1  13        2.34        2.80      1.64 o 
  -4   1  13        1.24        2.01      0.85 o 
  -3   1  13        5.86        6.44      0.97 o 
  -2   1  13        8.60        9.69      1.49 o 
  -1   1  13       12.75        5.95      0.85 o 
  -4   2  13        2.20        2.89      1.46 o 
  -3   2  13        1.95        2.95      1.28 o 
  -2   2  13       15.77       14.71      1.58 o 
  -1   2  13       10.64       14.31      0.97 o 
  -3   3  13        4.52        5.99      1.40 o 
                                                 
